# Supplementary material for: Pan-Cancer Integrated Analysis of HSF2 Expression, Prognostic Value and Potential Implications for Cancer Immunity
Source: Front Mol Biosci. 2022 Jan 11;8:789703. doi: 10.3389/fmolb.2021.789703 (PMC8787226; doi:10.3389/fmolb.2021.789703)
Supplement: Supplementary file 9 [file DataSheet1.xlsx]

## Sheet: BRCA
symbol	correlation	pvalue
HSF2	1	0
ZUP1	0.766932	2.2596e-213
MCM9	0.760782	5.327e-208
HINT3	0.749366	1.90174e-198
TRMT11	0.747555	5.58817e-197
HACE1	0.747218	1.04538e-196
HBS1L	0.743737	6.3374e-194
GOPC	0.739769	8.28619e-191
CDC40	0.735785	9.80045e-188
CASP8AP2	0.731757	1.10129e-184
RNGTT	0.731418	1.97529e-184
RNF146	0.731392	2.06802e-184
VTA1	0.729125	1.01162e-182
LYRM2	0.72561	3.90244e-180
HDAC2	0.718326	6.67166e-175
ASF1A	0.709553	8.15031e-169
ZNF292	0.705173	7.33582e-166
NUS1	0.70361	8.0538e-165
ORC3	0.701238	2.97439e-163
SCAF8	0.697242	1.19712e-160
SYNCRIP	0.695903	8.74121e-160
ZFR	0.694478	7.15368e-159
CCNC	0.692923	7.00973e-158
SENP6	0.691843	3.38764e-157
TBC1D32	0.691555	5.15188e-157
SHPRH	0.685269	4.27486e-153
BCLAF1	0.684001	2.57091e-152
USP45	0.683613	4.43644e-152
MAP3K7	0.682975	1.08819e-151
PPIL4	0.682578	1.90117e-151
MED23	0.680373	4.13017e-150
MANEA	0.678569	5.02236e-149
ZBTB24	0.673548	4.78696e-146
NUP153	0.671313	9.71146e-145
PHIP	0.670394	3.32186e-144
SERINC1	0.669838	6.9693e-144
LATS1	0.669596	9.62493e-144
REV3L	0.666456	6.14892e-142
MMS22L	0.666248	8.08224e-142
XPO1	0.666248	8.08281e-142
RARS2	0.666167	8.98476e-142
ASCC3	0.664684	6.27324e-141
UFL1	0.664223	1.14556e-140
NT5DC1	0.660669	1.14334e-138
SRSF10	0.660284	1.8762e-138
FBXO30	0.658787	1.27551e-137
MTRF1L	0.658358	2.2076e-137
FBXO11	0.658097	3.07873e-137
PCNP	0.65794	3.75714e-137
TSPYL4	0.657488	6.67999e-137
PPP4R3B	0.657178	9.90481e-137
NUP43	0.655692	6.49285e-136
PUM2	0.654849	1.87947e-135
GMCL1	0.654793	2.01645e-135
DOP1A	0.654626	2.4867e-135
SMC3	0.652789	2.48228e-134
FBXL4	0.652501	3.55454e-134
SERAC1	0.651587	1.10919e-133
HECA	0.651045	2.17452e-133
WTAP	0.650698	3.3405e-133
ZNF184	0.648818	3.40268e-132
MSH2	0.648682	4.02154e-132
RNF138	0.648486	5.1117e-132
TUBE1	0.648462	5.26687e-132
TAB2	0.647784	1.20935e-131
POLR2B	0.647106	2.77418e-131
LRRC40	0.646847	3.80481e-131
KHDRBS1	0.646063	9.89441e-131
PHF6	0.645636	1.66217e-130
SMAP1	0.644676	5.32421e-130
STX7	0.643933	1.30681e-129
USP16	0.643289	2.84312e-129
GTF3C3	0.641861	1.58048e-128
EPM2A	0.639788	1.87419e-127
PAPOLG	0.639606	2.32796e-127
ARID1B	0.63904	4.55565e-127
CEP57L1	0.63844	9.27245e-127
TCP1	0.638141	1.31986e-126
DYRK1A	0.638048	1.47309e-126
CDK19	0.637985	1.5877e-126
OSBPL11	0.637726	2.15323e-126
CUL4B	0.635411	3.26754e-125
STAG2	0.634567	8.75867e-125
SMNDC1	0.631859	2.02489e-123
ORC4	0.631544	2.91251e-123
BAZ1B	0.631203	4.31648e-123
HAUS6	0.6312	4.33228e-123
CDC5L	0.631175	4.45813e-123
ICE1	0.631007	5.40593e-123
HNRNPK	0.630116	1.50442e-122
RMND5A	0.629875	1.98352e-122
SPAST	0.629831	2.08748e-122
PTCD3	0.629593	2.74126e-122
NFYA	0.628171	1.3904e-121
CWC22	0.627719	2.32459e-121
DDX18	0.627236	4.02552e-121
MTMR12	0.627169	4.33938e-121
LTV1	0.627082	4.79062e-121
TOPBP1	0.626325	1.13012e-120
AKIRIN2	0.626279	1.19026e-120
KPNA4	0.626277	1.19244e-120
RBBP4	0.626259	1.21638e-120
RIF1	0.625428	3.11202e-120
FBXO5	0.625222	3.92295e-120
ATP13A3	0.624987	5.11075e-120
CLASP1	0.624541	8.43774e-120
RBMX	0.624529	8.55471e-120
SENP1	0.62442	9.66692e-120
PEX3	0.623809	1.9204e-119
KIDINS220	0.623556	2.54995e-119
PPP3R1	0.623428	2.9422e-119
KCMF1	0.623332	3.2739e-119
SMARCAD1	0.623295	3.41222e-119
DCUN1D1	0.623135	4.08225e-119
PTPN12	0.622579	7.59602e-119
ADNP	0.622511	8.19405e-119
FMR1	0.622452	8.7558e-119
MAPK8	0.621772	1.86609e-118
MED17	0.621077	4.04301e-118
API5	0.620577	7.03276e-118
GABPA	0.620552	7.23013e-118
EPC2	0.620537	7.35743e-118
RLF	0.620337	9.17526e-118
TARDBP	0.620127	1.15706e-117
RLIM	0.619889	1.50655e-117
UBXN7	0.61969	1.87631e-117
ZNF451	0.61931	2.85221e-117
SLC25A40	0.619203	3.2097e-117
ARL6IP6	0.618857	4.70105e-117
CEP76	0.618847	4.75056e-117
ADAM17	0.618129	1.04607e-116
ZNF207	0.617827	1.45698e-116
UBE2J1	0.617258	2.71901e-116
CPSF6	0.616925	3.9145e-116
NUP160	0.616225	8.40941e-116
ATG5	0.615947	1.13804e-115
USP1	0.615932	1.15683e-115
DOCK7	0.615423	2.01388e-115
DBR1	0.615417	2.02666e-115
ZBTB33	0.615196	2.57729e-115
ZYG11B	0.61505	3.01894e-115
DDX3X	0.614647	4.67523e-115
THAP9	0.614638	4.72049e-115
ATF7IP	0.614578	5.03677e-115
CNOT9	0.614135	8.14101e-115
ATP2C1	0.613835	1.12654e-114
ZNF322	0.613774	1.20319e-114
SRSF1	0.613357	1.88763e-114
PAXBP1	0.613119	2.43999e-114
PUM1	0.612955	2.91287e-114
KDM1B	0.612766	3.5692e-114
ARL5B	0.612736	3.68665e-114
SSX2IP	0.612588	4.32199e-114
DCAF17	0.612473	4.89094e-114
CUL2	0.612271	6.0807e-114
STAG1	0.612087	7.40629e-114
KDM3A	0.611605	1.24316e-113
POLA1	0.611481	1.41903e-113
MOB1A	0.611252	1.81436e-113
WAC	0.610703	3.26504e-113
TSN	0.6104	4.51158e-113
NCKAP1	0.610064	6.45863e-113
MIB1	0.609953	7.27185e-113
LRRC58	0.609646	1.00827e-112
ZNF280C	0.609595	1.06476e-112
SNX4	0.609074	1.85308e-112
KIF1B	0.608685	2.80327e-112
USP42	0.608213	4.62158e-112
CYB5R4	0.608142	4.98492e-112
DLG1	0.60814	4.99283e-112
KDM5A	0.608053	5.47547e-112
SET	0.60779	7.23494e-112
C5orf22	0.60752	9.62268e-112
CKAP5	0.607242	1.2913e-111
MED14	0.607167	1.39796e-111
ACTR2	0.607044	1.59139e-111
RMI1	0.607028	1.61888e-111
C12orf4	0.606912	1.8292e-111
PHF3	0.606687	2.31835e-111
MSH6	0.606628	2.46754e-111
MCMBP	0.606599	2.54516e-111
RBAK	0.606572	2.61751e-111
BIRC6	0.606514	2.78078e-111
MOSPD1	0.606477	2.89241e-111
TRA2B	0.606247	3.68356e-111
MTO1	0.605762	6.13412e-111
ARIH1	0.605712	6.46648e-111
CLPX	0.605587	7.37139e-111
POM121	0.605537	7.77379e-111
UBQLN1	0.60536	9.35572e-111
FOXO3	0.604962	1.42057e-110
PPP1R8	0.604816	1.65507e-110
MARCHF5	0.604777	1.72417e-110
STRN	0.604738	1.79547e-110
SEC63	0.604566	2.14995e-110
TSPYL1	0.604504	2.29371e-110
PTPN11	0.604482	2.34675e-110
PPM1B	0.604319	2.78396e-110
SRSF3	0.60427	2.92768e-110
LTN1	0.604094	3.51874e-110
SASS6	0.603986	3.94007e-110
TFAM	0.603755	5.0139e-110
ENOX2	0.603681	5.41892e-110
EXOC5	0.603649	5.59711e-110
QTRT2	0.603637	5.67145e-110
SMAD2	0.60346	6.82018e-110
UBXN4	0.603452	6.8755e-110
USP9X	0.60335	7.64531e-110
THOC2	0.603251	8.47902e-110
ZBTB11	0.603039	1.05742e-109
GTF2I	0.602983	1.12062e-109
TRRAP	0.602715	1.48036e-109
ICK	0.602647	1.58914e-109
UBA2	0.602618	1.6372e-109
SAP130	0.602502	1.84782e-109
UBQLN2	0.60245	1.94951e-109
ZNF146	0.60223	2.44865e-109
ARMC2	0.602198	2.53183e-109
SLC25A36	0.601781	3.9021e-109
C18orf25	0.601628	4.57166e-109
OPA1	0.601322	6.27395e-109
SLC30A6	0.600965	9.07361e-109
DCAF12	0.600866	1.00444e-108
RECQL	0.600843	1.02932e-108
EIF4G2	0.600708	1.18228e-108
TOP1	0.600562	1.37513e-108
ALS2	0.600459	1.52874e-108
SMCHD1	0.600134	2.13622e-108
SMC2	0.599965	2.54418e-108
TOPORS	0.599851	2.85996e-108
TET3	0.59979	3.04569e-108
G2E3	0.599664	3.46514e-108
ZNF770	0.599616	3.63931e-108
GMEB1	0.599212	5.51606e-108
NEPRO	0.599136	5.9598e-108
ZNF384	0.599085	6.2828e-108
MFN1	0.599064	6.42079e-108
ORC2	0.598671	9.6015e-108
WDR47	0.598569	1.06632e-107
MTPN	0.598373	1.30296e-107
USP34	0.59824	1.49287e-107
IPO8	0.598194	1.56434e-107
HNRNPU	0.598187	1.57638e-107
PKN2	0.598174	1.59629e-107
C5orf51	0.598165	1.61224e-107
ANKRD17	0.598087	1.74572e-107
DDX6	0.598	1.90803e-107
NPAT	0.597797	2.3477e-107
USP37	0.597451	3.3428e-107
RANBP9	0.597228	4.19334e-107
SCYL2	0.596847	6.18216e-107
SPIN1	0.596788	6.5645e-107
DHX36	0.596728	6.97566e-107
SCAF4	0.59672	7.03265e-107
STAM	0.59664	7.63318e-107
RBM41	0.596569	8.20451e-107
MYNN	0.596495	8.8427e-107
PRKRA	0.596406	9.6856e-107
NAA25	0.596295	1.08356e-106
IREB2	0.596166	1.23583e-106
RANBP2	0.596151	1.25452e-106
MEX3C	0.596063	1.37138e-106
ZRANB1	0.595958	1.52556e-106
ARMC8	0.595921	1.58409e-106
MFSD14A	0.595844	1.71342e-106
YWHAQ	0.595624	2.13975e-106
ING3	0.595588	2.22146e-106
BMPR1A	0.595095	3.65595e-106
NEMP1	0.59507	3.74946e-106
NAA50	0.594917	4.37788e-106
PDS5A	0.594692	5.49387e-106
QRSL1	0.594482	6.79501e-106
TRAPPC10	0.594442	7.07694e-106
ZMYM4	0.594182	9.19418e-106
SETD5	0.594113	9.863e-106
KATNA1	0.594052	1.04868e-105
MARCHF7	0.594027	1.07548e-105
OBI1	0.59388	1.24721e-105
ZNF724	0.593837	1.30248e-105
SP3	0.593817	1.32862e-105
HPS5	0.593641	1.58543e-105
OXSR1	0.593585	1.67776e-105
SLC35A5	0.593369	2.08454e-105
RFC1	0.593365	2.09394e-105
RSRC2	0.593299	2.23598e-105
FOXJ3	0.593022	2.9545e-105
HMGXB4	0.592986	3.06395e-105
SOS1	0.592827	3.59289e-105
TNPO3	0.59267	4.20696e-105
CEP97	0.592661	4.24705e-105
NEDD1	0.592131	7.21643e-105
CASP2	0.592099	7.45459e-105
PRDM10	0.592012	8.13558e-105
NUP54	0.591927	8.85026e-105
USP28	0.591659	1.15723e-104
AFDN	0.591387	1.51835e-104
ADNP2	0.591381	1.52824e-104
RSRC1	0.591183	1.86217e-104
TMEM30A	0.591159	1.9076e-104
VHL	0.591079	2.0648e-104
ATAD2B	0.590595	3.34548e-104
SMC1A	0.590552	3.49185e-104
ROCK1	0.590324	4.3804e-104
MTIF2	0.590241	4.76041e-104
ABCE1	0.590132	5.30428e-104
PRKCI	0.589825	7.19312e-104
CUL5	0.589145	1.41267e-103
YTHDC1	0.588999	1.63232e-103
IGF2R	0.58893	1.74718e-103
VBP1	0.588873	1.84929e-103
NCBP1	0.588813	1.96246e-103
BRCC3	0.588795	1.99771e-103
ATRX	0.588793	2.00021e-103
PNPLA8	0.588738	2.11275e-103
FUBP3	0.588724	2.1425e-103
FIGNL1	0.588706	2.18034e-103
SMAD4	0.58853	2.59522e-103
REPS1	0.588307	3.23634e-103
ANKIB1	0.588245	3.43918e-103
TULP4	0.588138	3.82341e-103
DNM1L	0.587782	5.4297e-103
SMC5	0.587715	5.80505e-103
NR2C2	0.58758	6.62798e-103
CCNT1	0.586817	1.40475e-102
ARL5A	0.586677	1.61094e-102
ITCH	0.586671	1.6205e-102
TULP3	0.586564	1.79969e-102
PIK3CA	0.586559	1.80968e-102
ZMYM1	0.586504	1.909e-102
UBE3C	0.58641	2.09392e-102
RYK	0.586225	2.51033e-102
PIKFYVE	0.586138	2.73382e-102
PHF10	0.586124	2.77231e-102
ZFP30	0.585732	4.06996e-102
NMD3	0.585654	4.39238e-102
NFYB	0.585613	4.57394e-102
SRRM1	0.58559	4.67574e-102
GPATCH11	0.585579	4.72541e-102
PRPF40A	0.585545	4.88735e-102
SUZ12	0.585463	5.29695e-102
TNKS2	0.58506	7.85352e-102
DCLRE1A	0.584877	9.38757e-102
XRN2	0.584721	1.09354e-101
AK9	0.584709	1.10651e-101
EXOC6B	0.584553	1.2875e-101
FYTTD1	0.584402	1.49174e-101
UBA6	0.584398	1.49757e-101
PSMD10	0.584395	1.50233e-101
ZWILCH	0.584349	1.57047e-101
DDX46	0.584294	1.65698e-101
SRPK1	0.584133	1.93936e-101
DLAT	0.584056	2.08925e-101
TRIP12	0.583757	2.79411e-101
KRIT1	0.583726	2.88143e-101
NAA15	0.583667	3.05111e-101
PBRM1	0.583492	3.61753e-101
TDG	0.583396	3.96841e-101
LMBRD1	0.583239	4.62415e-101
CELF1	0.583229	4.66703e-101
MRE11	0.583197	4.81509e-101
PPIG	0.583152	5.03156e-101
AKIRIN1	0.583127	5.15247e-101
SMC6	0.582727	7.59183e-101
MSL2	0.582541	9.09443e-101
ROCK2	0.582525	9.23623e-101
HEATR5B	0.582512	9.35284e-101
PDCD10	0.582504	9.42305e-101
ZFP91	0.58249	9.55377e-101
ZNF674	0.58225	1.20561e-100
CAND1	0.582183	1.28629e-100
ATP2A2	0.582176	1.29468e-100
CBX5	0.58193	1.64191e-100
QSER1	0.581866	1.74711e-100
DCK	0.581525	2.42825e-100
ANKRD13C	0.581519	2.44233e-100
ZW10	0.581379	2.79423e-100
KBTBD2	0.581321	2.95642e-100
RAB10	0.581258	3.13913e-100
MTM1	0.580754	5.10241e-100
IQCB1	0.580646	5.66217e-100
PIAS2	0.580348	7.53553e-100
RNF168	0.580348	7.541e-100
TAF1B	0.580277	8.06906e-100
TTC33	0.57987	1.19242e-99
PMS2	0.579687	1.42145e-99
ANKS1A	0.579443	1.79548e-99
LEMD3	0.579412	1.84943e-99
FAM76B	0.579401	1.8693e-99
HLTF	0.579304	2.05136e-99
NUP50	0.579264	2.13171e-99
WNK1	0.579254	2.15344e-99
CCNJ	0.578842	3.19278e-99
KPNA6	0.578816	3.27375e-99
RO60	0.578757	3.46095e-99
NEMF	0.578739	3.52091e-99
HIPK1	0.578709	3.62313e-99
DDX1	0.578663	3.78904e-99
CAMSAP1	0.578641	3.86799e-99
ZNF669	0.578611	3.97924e-99
DHX33	0.578574	4.12203e-99
ACAP2	0.578424	4.7586e-99
HNRNPH3	0.578385	4.93904e-99
SOS2	0.578012	7.05138e-99
SMARCC1	0.577975	7.30228e-99
TBCCD1	0.57794	7.54643e-99
SBNO1	0.577806	8.57904e-99
ZC3H15	0.577591	1.05289e-98
HAUS2	0.577315	1.36864e-98
MCFD2	0.577284	1.40971e-98
ZBTB39	0.577257	1.44666e-98
USP24	0.577223	1.49404e-98
NUP58	0.577169	1.57288e-98
ZNF148	0.576881	2.06674e-98
PPP4R2	0.576871	2.08661e-98
CCNT2	0.576849	2.13151e-98
PURB	0.576708	2.43514e-98
CLDND1	0.576586	2.73539e-98
XRCC5	0.576464	3.07099e-98
CEP78	0.576362	3.38241e-98
UBR2	0.576221	3.86609e-98
TAF1	0.576138	4.17926e-98
HUWE1	0.576109	4.29834e-98
ASXL2	0.576057	4.51274e-98
ELAVL1	0.57588	5.33637e-98
IFT80	0.575755	6.00862e-98
RPA1	0.575604	6.92828e-98
KIF2A	0.575535	7.3966e-98
RBM12B	0.575446	8.04429e-98
ZNF627	0.575434	8.13488e-98
YTHDF2	0.575286	9.36092e-98
NUP155	0.575275	9.45581e-98
BICRAL	0.575113	1.10133e-97
PAIP1	0.575078	1.13819e-97
DYNC1LI2	0.574973	1.25716e-97
PATL1	0.57497	1.26112e-97
METTL9	0.574951	1.28413e-97
KPNA5	0.574834	1.43336e-97
DIP2B	0.574711	1.609e-97
APAF1	0.574233	2.52326e-97
E2F6	0.573917	3.39762e-97
CBL	0.573796	3.80469e-97
DIS3	0.573743	4.00187e-97
DNAJC24	0.573724	4.07265e-97
SPIN4	0.573612	4.52448e-97
ZNF765	0.573544	4.8224e-97
TRAPPC8	0.573526	4.90362e-97
RFWD3	0.57349	5.07266e-97
IPO7	0.573297	6.08178e-97
AC118549.1	0.573188	6.73482e-97
KIAA1841	0.573142	7.03388e-97
PPP1CB	0.572994	8.07775e-97
HMG20A	0.572984	8.14989e-97
GTF3C4	0.572973	8.23626e-97
ESF1	0.572802	9.66521e-97
TEX261	0.572801	9.67893e-97
MAPK6	0.572692	1.07116e-96
ZFP1	0.572624	1.14221e-96
ZNF430	0.5726	1.16797e-96
C6orf62	0.572538	1.23741e-96
GXYLT1	0.572533	1.24396e-96
CEP162	0.572488	1.29677e-96
RWDD1	0.572423	1.37809e-96
FAM98B	0.572399	1.40999e-96
ZNF260	0.572239	1.63605e-96
THRAP3	0.572079	1.90007e-96
PARG	0.571964	2.11538e-96
CBLL1	0.571763	2.55302e-96
CDK13	0.571744	2.59923e-96
RPAP3	0.571743	2.60139e-96
SDAD1	0.571733	2.62406e-96
CEP57	0.57168	2.7573e-96
NARS1	0.571666	2.7929e-96
SP4	0.571445	3.43399e-96
PCMT1	0.571337	3.79657e-96
COMMD2	0.571276	4.0174e-96
ATF1	0.571226	4.2091e-96
NKRF	0.571206	4.28849e-96
RINT1	0.571172	4.42546e-96
MCM8	0.571129	4.60834e-96
PRRC2C	0.57105	4.958e-96
ZNF253	0.571035	5.02847e-96
MTMR1	0.570876	5.83285e-96
TAF2	0.570838	6.04225e-96
KIF5B	0.570543	7.94817e-96
EPC1	0.570465	8.54272e-96
GART	0.570457	8.60301e-96
TBPL1	0.570417	8.9284e-96
LMTK2	0.570258	1.03507e-95
CXorf56	0.57022	1.07287e-95
MTF2	0.570127	1.16886e-95
ZNF708	0.570037	1.27134e-95
RBBP5	0.569911	1.42877e-95
AZI2	0.569827	1.54449e-95
HTATSF1	0.569508	2.07348e-95
R3HDM1	0.569401	2.2896e-95
TMPO	0.569349	2.4028e-95
SENP2	0.56925	2.63245e-95
RBM27	0.569173	2.82785e-95
PREPL	0.569078	3.08631e-95
FBXO45	0.569065	3.1252e-95
C1orf109	0.568994	3.33772e-95
PRMT3	0.56864	4.62609e-95
UPF2	0.568431	5.60864e-95
MAPK14	0.568288	6.40218e-95
FAM117B	0.568258	6.5785e-95
UCHL5	0.568248	6.6392e-95
VPS4B	0.568216	6.84223e-95
HNRNPLL	0.568097	7.63134e-95
CHUK	0.568068	7.8384e-95
GOLPH3	0.568028	8.1335e-95
DENND4C	0.567803	1.00056e-94
SIRT1	0.567531	1.28479e-94
FAM133B	0.567431	1.40903e-94
XRN1	0.567117	1.8804e-94
ZNF41	0.567096	1.917e-94
FAM53C	0.567009	2.07562e-94
ZNF143	0.566997	2.09901e-94
ZNF318	0.566868	2.36119e-94
VAMP7	0.566867	2.36445e-94
ASAP2	0.566767	2.59236e-94
RAB11FIP2	0.566685	2.79323e-94
SNRNP27	0.566487	3.34844e-94
PDCL	0.56617	4.47521e-94
RNF38	0.566126	4.66283e-94
ZNF664	0.565929	5.58126e-94
CREB1	0.565928	5.58879e-94
ARL13B	0.565856	5.9687e-94
CEP135	0.565821	6.16284e-94
PHACTR4	0.565675	7.04181e-94
KPNB1	0.565632	7.32301e-94
HS2ST1	0.565474	8.4604e-94
IARS1	0.565469	8.49353e-94
INPP4A	0.565283	1.00641e-93
LIN54	0.565257	1.0307e-93
U2SURP	0.565253	1.03514e-93
LMBR1	0.565208	1.07769e-93
REST	0.565199	1.08658e-93
DNAJC21	0.565118	1.17007e-93
WDR33	0.565019	1.28082e-93
POLR1B	0.564974	1.33407e-93
FAM168B	0.564941	1.37541e-93
GTF2H3	0.56493	1.3885e-93
ZNF131	0.564921	1.40021e-93
FBXO21	0.564833	1.51674e-93
DCAF1	0.564717	1.68659e-93
POLR2D	0.564583	1.90457e-93
ZXDA	0.564408	2.23383e-93
RPL7L1	0.564317	2.42753e-93
CLOCK	0.564268	2.53674e-93
SMURF2	0.564234	2.61763e-93
AGO1	0.563967	3.33574e-93
ZNF791	0.563775	3.96956e-93
ARID4B	0.563754	4.04569e-93
RSBN1	0.563734	4.12162e-93
TMEM168	0.563699	4.25506e-93
YY1	0.563691	4.28626e-93
TCF12	0.563662	4.3998e-93
CMPK1	0.563653	4.43524e-93
NUDT3	0.563556	4.84433e-93
VPS26A	0.563535	4.93663e-93
KLHL24	0.563526	4.97761e-93
ASB7	0.563501	5.09162e-93
NFATC3	0.563415	5.50634e-93
LSG1	0.563388	5.64113e-93
WDCP	0.563356	5.80485e-93
FCF1	0.563344	5.87226e-93
SRP72	0.563339	5.89883e-93
USP33	0.56331	6.0541e-93
PIK3C2A	0.563233	6.49064e-93
SNRNP48	0.563156	6.95722e-93
MAP7	0.563146	7.02395e-93
SMARCA5	0.563085	7.41952e-93
PTBP3	0.562948	8.40144e-93
SMG1	0.562894	8.82188e-93
CDKAL1	0.562826	9.37992e-93
SRPK2	0.562754	1.00095e-92
TLK1	0.562753	1.00185e-92
MAP4K5	0.562653	1.09758e-92
ERCC3	0.562592	1.15949e-92
MORC3	0.562491	1.27044e-92
ZFAND3	0.562469	1.29513e-92
SPDL1	0.56246	1.30585e-92
DDX20	0.562391	1.3906e-92
NSUN3	0.562332	1.46591e-92
TIA1	0.562244	1.58708e-92
LUC7L2	0.562136	1.75005e-92
ZFAND5	0.562016	1.95112e-92
AHI1	0.561945	2.07857e-92
TOMM70	0.561842	2.28146e-92
ACTR3	0.561794	2.38169e-92
OCRL	0.561768	2.438e-92
KLF11	0.561749	2.48146e-92
CEP170	0.56173	2.52443e-92
IFT81	0.561628	2.76739e-92
AMMECR1L	0.561592	2.8588e-92
AGK	0.561542	2.99039e-92
SELENOI	0.56136	3.52123e-92
RABGAP1	0.561219	4.00034e-92
THAP5	0.561079	4.53743e-92
ESYT2	0.561053	4.64092e-92
DSTYK	0.561006	4.84357e-92
BBX	0.560896	5.34665e-92
RAP2A	0.560894	5.35508e-92
PDSS2	0.560857	5.53596e-92
EPS15	0.560827	5.68641e-92
KANSL1L	0.560663	6.59012e-92
AEBP2	0.560635	6.75995e-92
MRPL19	0.560605	6.94558e-92
INIP	0.560577	7.12096e-92
USP7	0.560436	8.07723e-92
ELF2	0.560329	8.89244e-92
PPAT	0.560273	9.35262e-92
RCN2	0.560171	1.02478e-91
ATF2	0.560127	1.06646e-91
G3BP2	0.560063	1.12935e-91
KIAA2026	0.560037	1.1558e-91
AC092279.1	0.560024	1.16925e-91
LSM14A	0.559884	1.32558e-91
RABGEF1	0.55978	1.4549e-91
TTC37	0.559641	1.64687e-91
FXR1	0.559573	1.75086e-91
AGO4	0.559403	2.03932e-91
GTF2H1	0.559303	2.22937e-91
USP48	0.559271	2.29379e-91
POLH	0.559247	2.34246e-91
ZNF845	0.559082	2.7162e-91
YES1	0.558989	2.95134e-91
HSPA14	0.55898	2.97466e-91
UBE2G1	0.558823	3.42168e-91
EHBP1	0.558793	3.51602e-91
BRMS1L	0.558656	3.97152e-91
FUBP1	0.558644	4.0158e-91
GMFB	0.558586	4.22959e-91
UBE4A	0.558517	4.49434e-91
DLD	0.558479	4.65146e-91
GPR180	0.558474	4.67204e-91
LNPK	0.558371	5.12208e-91
XPOT	0.558303	5.43961e-91
UHRF1BP1	0.558298	5.46608e-91
ZNF639	0.558261	5.64621e-91
RAD18	0.557602	1.01493e-90
VPS54	0.557575	1.03946e-90
GTF2A1	0.557488	1.12353e-90
SOCS5	0.557475	1.13594e-90
SETD2	0.557316	1.30897e-90
TGFBRAP1	0.55722	1.4257e-90
EP300	0.557194	1.45821e-90
ABI1	0.557172	1.48747e-90
EIF2AK3	0.556935	1.83515e-90
HNRNPR	0.556885	1.91753e-90
SDE2	0.556699	2.26217e-90
ZNF2	0.556654	2.35313e-90
CRKL	0.556585	2.50223e-90
MAP3K2	0.556527	2.6342e-90
CHORDC1	0.556507	2.6816e-90
RASA2	0.556454	2.81097e-90
FNBP1L	0.556445	2.83371e-90
RSBN1L	0.556343	3.09979e-90
LANCL1	0.556307	3.2017e-90
RC3H2	0.556221	3.45274e-90
OTUD4	0.556145	3.69445e-90
NKAPD1	0.556138	3.71753e-90
DDX21	0.556041	4.04921e-90
ZNF675	0.556034	4.0738e-90
USP49	0.555923	4.49616e-90
WDR35	0.555904	4.57098e-90
PRIM2	0.555807	4.97723e-90
RBM12	0.555783	5.08605e-90
CBFA2T2	0.555746	5.2549e-90
SLC30A9	0.555672	5.61145e-90
CLINT1	0.555575	6.11326e-90
BTBD3	0.555567	6.15468e-90
C2orf49	0.555538	6.31551e-90
ZNF507	0.555484	6.62141e-90
ATL2	0.555343	7.49641e-90
CTDSPL2	0.555172	8.72138e-90
KIAA0895	0.55516	8.81574e-90
ZNF473	0.555048	9.72796e-90
ZBTB14	0.555043	9.76931e-90
APOOL	0.555025	9.92508e-90
WDR43	0.555019	9.97488e-90
VMA21	0.554999	1.01553e-89
TBCEL	0.554828	1.18055e-89
AHCTF1	0.554773	1.23884e-89
YME1L1	0.554762	1.25113e-89
PLEKHA3	0.554727	1.29068e-89
CTCF	0.554569	1.48264e-89
SEC24B	0.554346	1.80335e-89
BTAF1	0.55406	2.32011e-89
UBR3	0.554005	2.43421e-89
ERCC6L2	0.553911	2.64417e-89
MAPRE1	0.553896	2.67831e-89
ZNF567	0.553796	2.92394e-89
POU2F1	0.553726	3.10969e-89
RBM48	0.553665	3.27868e-89
TOP2B	0.553583	3.52368e-89
RELCH	0.553567	3.57472e-89
KPNA1	0.553517	3.7332e-89
RAD23B	0.553479	3.86044e-89
MMADHC	0.553447	3.97174e-89
CAPZA2	0.553394	4.16013e-89
TNPO1	0.553332	4.39111e-89
BRWD3	0.553327	4.40969e-89
MTF1	0.55322	4.84222e-89
BMT2	0.553203	4.91788e-89
ZBTB8A	0.552954	6.11579e-89
PRKAR2A	0.552797	7.01083e-89
CPLANE1	0.552791	7.04885e-89
CNOT6	0.552603	8.30731e-89
ELOA	0.552527	8.87533e-89
SNIP1	0.552505	9.05428e-89
MRS2	0.552343	1.04235e-88
SENP5	0.55233	1.05441e-88
REV1	0.552269	1.1125e-88
CCDC91	0.552077	1.31559e-88
CBFB	0.55204	1.35857e-88
CSGALNACT2	0.552029	1.37121e-88
YWHAG	0.552028	1.37205e-88
DHX9	0.551973	1.4404e-88
NCAPD3	0.551745	1.75671e-88
ZNF180	0.551583	2.0232e-88
PDZD8	0.551532	2.1147e-88
BRPF3	0.551457	2.2562e-88
AREL1	0.551437	2.29665e-88
ZFP69B	0.551352	2.47237e-88
PREP	0.551286	2.61953e-88
PPP2R5E	0.551224	2.76433e-88
MAP4K3	0.55121	2.79864e-88
ZNF644	0.551076	3.14407e-88
ZBTB1	0.551033	3.26408e-88
NOC3L	0.55101	3.3301e-88
C2orf69	0.550986	3.39883e-88
USP47	0.550942	3.53171e-88
ZNF713	0.55094	3.53872e-88
ABRAXAS2	0.550734	4.23125e-88
WDR48	0.550635	4.60989e-88
TBC1D5	0.550548	4.97094e-88
CDC23	0.550527	5.06583e-88
FOXJ2	0.550473	5.30589e-88
STAMBP	0.550336	5.97467e-88
ASB3	0.550214	6.64204e-88
RAD1	0.550162	6.9506e-88
ZBTB2	0.550145	7.0498e-88
TMEM131	0.549739	1.00203e-87
ZNF518A	0.549685	1.04994e-87
ATP6V1A	0.549667	1.06649e-87
KRAS	0.549613	1.11774e-87
AGTPBP1	0.549576	1.15437e-87
GNL3L	0.549574	1.15653e-87
B3GALNT2	0.549527	1.20365e-87
XPO7	0.549317	1.44338e-87
ZNF562	0.549277	1.49424e-87
SPTLC1	0.549258	1.51987e-87
KCTD20	0.549221	1.56909e-87
AP3M1	0.549131	1.69477e-87
C10orf88	0.548911	2.04943e-87
DENR	0.548908	2.0544e-87
DR1	0.548848	2.1639e-87
ABHD17B	0.548803	2.24986e-87
DBT	0.548785	2.28597e-87
CRY1	0.54878	2.29553e-87
RAF1	0.548764	2.32711e-87
SMAD5	0.548739	2.37731e-87
YIPF6	0.548643	2.58244e-87
DCLRE1B	0.548492	2.9421e-87
RRN3	0.548368	3.27278e-87
SF3A3	0.548359	3.29922e-87
C5orf24	0.548357	3.30519e-87
CCDC121	0.548304	3.45955e-87
GATAD2B	0.548044	4.32687e-87
SIN3A	0.54782	5.24532e-87
SRFBP1	0.547801	5.33104e-87
CNOT4	0.547799	5.34319e-87
PTPN9	0.547737	5.63207e-87
USO1	0.547592	6.38047e-87
PHF20L1	0.547588	6.40261e-87
SGO2	0.547467	7.107e-87
CSNK2A1	0.547465	7.11523e-87
PAPOLA	0.547455	7.17597e-87
TBC1D23	0.547419	7.40364e-87
MPHOSPH10	0.547381	7.6497e-87
XPO4	0.547241	8.62443e-87
EIF4EBP2	0.547239	8.63692e-87
SCAF11	0.547201	8.92332e-87
RAB21	0.547168	9.18274e-87
EIF1AX	0.547163	9.22178e-87
SLK	0.547114	9.61728e-87
RNF11	0.547096	9.76403e-87
PRPF4B	0.546983	1.07623e-86
ZNF611	0.546978	1.08103e-86
ZNF8	0.546907	1.14862e-86
ZNF326	0.546843	1.21381e-86
NAA35	0.546823	1.23472e-86
FAM8A1	0.546706	1.36434e-86
FASTKD2	0.546703	1.36747e-86
CSDE1	0.546659	1.41991e-86
LRRC8B	0.546646	1.43643e-86
KMT5B	0.546615	1.47545e-86
SNX6	0.546604	1.48888e-86
PAK2	0.546603	1.49054e-86
MMUT	0.546561	1.54475e-86
ZNF195	0.546536	1.57861e-86
BEND3	0.546493	1.63733e-86
AASDHPPT	0.546481	1.65358e-86
MAGT1	0.546358	1.8381e-86
PLAA	0.546316	1.90508e-86
METTL14	0.546242	2.02889e-86
RB1CC1	0.546119	2.25389e-86
NUP188	0.546071	2.34958e-86
DPY19L4	0.545957	2.58901e-86
TTC26	0.545908	2.70003e-86
KDM3B	0.545903	2.71104e-86
EPB41	0.545734	3.13338e-86
TRPM7	0.545684	3.27025e-86
AP5M1	0.545633	3.41463e-86
NEK1	0.545595	3.52788e-86
DEK	0.545487	3.86753e-86
KDM5C	0.545274	4.63915e-86
OXR1	0.545192	4.97188e-86
CDK2	0.545101	5.37293e-86
STX17	0.545069	5.5244e-86
KCTD18	0.545046	5.63306e-86
PNO1	0.545022	5.74832e-86
NDUFS1	0.544875	6.51242e-86
ERCC6	0.544637	7.97457e-86
WEE1	0.544592	8.28857e-86
NCAPG2	0.544486	9.07069e-86
PCGF6	0.544474	9.16032e-86
ZRANB2	0.544292	1.06925e-85
PICALM	0.544189	1.16733e-85
MAPK1	0.544019	1.34847e-85
CNOT7	0.543942	1.43918e-85
MKRN2	0.543941	1.44068e-85
CCP110	0.543865	1.53676e-85
KDM6A	0.543807	1.61398e-85
PIP5K1A	0.543805	1.61761e-85
TADA1	0.543775	1.65828e-85
SLC4A1AP	0.543757	1.68393e-85
ZNF510	0.543648	1.84647e-85
EML4	0.543591	1.93809e-85
PPP1CC	0.543346	2.38569e-85
GPATCH8	0.543273	2.5389e-85
COG5	0.543097	2.94524e-85
RRP1B	0.542977	3.25919e-85
CCDC112	0.542885	3.52424e-85
CCDC93	0.542867	3.57826e-85
GABPB1	0.542778	3.85917e-85
UBXN2A	0.542772	3.87809e-85
YEATS2	0.542761	3.91475e-85
KRR1	0.542755	3.93264e-85
PLAGL2	0.542683	4.17946e-85
KLHL42	0.542669	4.23113e-85
TMEM184C	0.542657	4.27254e-85
EFCAB7	0.54253	4.75609e-85
PNN	0.542521	4.79329e-85
ZNF654	0.542493	4.90701e-85
RNF169	0.542449	5.09373e-85
PHAX	0.542289	5.83007e-85
UBN1	0.542258	5.98532e-85
RP2	0.54212	6.72565e-85
ZNF445	0.541906	8.05148e-85
CMTR2	0.541832	8.56953e-85
RICTOR	0.541826	8.61073e-85
SRSF11	0.541779	8.96151e-85
C3orf38	0.541651	9.97934e-85
WDR36	0.541526	1.10922e-84
WASHC4	0.541511	1.12269e-84
FIG4	0.541476	1.15617e-84
TET2	0.541448	1.18385e-84
TEX10	0.541291	1.351e-84
C6orf120	0.541282	1.36168e-84
RPE	0.541192	1.46825e-84
COPA	0.54118	1.483e-84
INTS14	0.541155	1.51492e-84
CENPQ	0.541005	1.71828e-84
GNAI3	0.540926	1.83613e-84
WDR3	0.540833	1.98613e-84
C4orf46	0.540829	1.99187e-84
YAF2	0.54076	2.11109e-84
ZBTB6	0.54075	2.12966e-84
MMGT1	0.540632	2.35145e-84
SLC33A1	0.540628	2.35899e-84
SMU1	0.540526	2.5683e-84
SPATS2	0.540492	2.64359e-84
TBC1D15	0.540464	2.70644e-84
LMAN1	0.54041	2.83264e-84
THUMPD1	0.540367	2.93484e-84
NCL	0.540348	2.98153e-84
PPP1R12A	0.540273	3.177e-84
SOCS4	0.540252	3.23221e-84
SYNJ2	0.540208	3.35393e-84
SNRNP200	0.540193	3.39639e-84
ELK1	0.540184	3.42169e-84
KLHL20	0.540076	3.74547e-84
KLHDC10	0.539971	4.09052e-84
FAM210A	0.539946	4.17718e-84
UBA3	0.539939	4.20182e-84
NIF3L1	0.539934	4.21844e-84
CPSF2	0.53992	4.26939e-84
CUL1	0.53989	4.3757e-84
DCUN1D4	0.539838	4.57228e-84
ECT2	0.539782	4.79116e-84
MIS18BP1	0.539722	5.0367e-84
WDR82	0.539541	5.86082e-84
WRN	0.539443	6.36238e-84
RNF20	0.539027	9.00771e-84
ZSCAN25	0.538871	1.02578e-83
MGA	0.538769	1.11654e-83
SPTY2D1	0.538725	1.1584e-83
GPBP1L1	0.538621	1.26343e-83
SNX16	0.538586	1.30119e-83
MOSPD2	0.53856	1.3297e-83
UTP20	0.538541	1.35086e-83
TMEM209	0.538374	1.55228e-83
PEX13	0.538366	1.56216e-83
KLHL15	0.538362	1.56769e-83
ARID1A	0.538359	1.57149e-83
PTAR1	0.53833	1.60983e-83
FAM20B	0.538279	1.67943e-83
TCAF1	0.538243	1.73039e-83
SS18	0.538242	1.73231e-83
BTBD10	0.538242	1.73297e-83
PUS7L	0.538143	1.88138e-83
MBTD1	0.538064	2.00807e-83
LARS1	0.538032	2.06239e-83
HECTD1	0.537982	2.15109e-83
NRF1	0.537919	2.26552e-83
PHLPP2	0.537887	2.32676e-83
ST13	0.537868	2.36497e-83
CAPN7	0.537774	2.55722e-83
RBM26	0.537688	2.74548e-83
ETF1	0.537645	2.84675e-83
ZBTB34	0.537581	3.00177e-83
MIS12	0.537436	3.38556e-83
SNX30	0.537374	3.5636e-83
LRCH3	0.537247	3.95874e-83
INCENP	0.537048	4.66966e-83
ZMYND11	0.536998	4.86799e-83
GOLT1B	0.536991	4.89787e-83
ZNF35	0.536775	5.85382e-83
POM121C	0.536663	6.4236e-83
SMC4	0.53666	6.44016e-83
CFAP97	0.536612	6.70276e-83
RTCA	0.536539	7.12121e-83
NT5C2	0.53644	7.72988e-83
EIF4E	0.536299	8.682e-83
EYA3	0.536271	8.88726e-83
DHTKD1	0.536133	9.9634e-83
TIPRL	0.536127	1.00134e-82
RWDD4	0.536094	1.02874e-82
USP12	0.536091	1.03143e-82
ATXN1L	0.53609	1.03205e-82
RBL1	0.536047	1.06962e-82
METAP2	0.536038	1.07704e-82
DARS1	0.535957	1.15195e-82
KMT2E	0.535942	1.16619e-82
RAB5A	0.535932	1.17576e-82
RPRD1A	0.535821	1.28945e-82
E2F3	0.535774	1.33987e-82
RNF41	0.535764	1.35121e-82
TBP	0.535757	1.35873e-82
KLHL23	0.535626	1.51366e-82
NFXL1	0.535557	1.60288e-82
VKORC1L1	0.53555	1.61134e-82
SEPTIN2	0.535538	1.62853e-82
WDR92	0.535507	1.67001e-82
ANAPC1	0.535506	1.67101e-82
MOB4	0.53545	1.75038e-82
KDM5B	0.535436	1.77138e-82
RRM1	0.535362	1.88166e-82
SMG7	0.535362	1.88233e-82
RBM25	0.535296	1.98764e-82
STAU1	0.535281	2.01147e-82
RIC1	0.535134	2.27134e-82
ZNF200	0.534937	2.67205e-82
MEF2A	0.534832	2.91147e-82
ZSCAN29	0.534725	3.18082e-82
KATNBL1	0.534701	3.24271e-82
CAMSAP2	0.534666	3.3391e-82
ATP6V0A2	0.534646	3.39472e-82
B3GNT2	0.534457	3.96483e-82
TRAF6	0.534449	3.99187e-82
RAB3GAP2	0.534444	4.00591e-82
NUP107	0.534381	4.22095e-82
ERC1	0.534197	4.90748e-82
TMF1	0.534084	5.38487e-82
RAD54L2	0.534069	5.45269e-82
NDE1	0.534005	5.74687e-82
GCLM	0.533902	6.25424e-82
SRBD1	0.533871	6.41606e-82
KDSR	0.533858	6.48317e-82
MED12	0.533823	6.67093e-82
CCDC186	0.533783	6.89387e-82
HUS1	0.533619	7.88444e-82
ANKRD13A	0.533607	7.96352e-82
TEAD1	0.533467	8.93432e-82
ABHD18	0.533446	9.08582e-82
WDR44	0.53344	9.13522e-82
ICMT	0.533437	9.15622e-82
CENPC	0.533436	9.16274e-82
RFC5	0.533303	1.02184e-81
LARP4	0.533297	1.02647e-81
CGGBP1	0.533276	1.04467e-81
IPO5	0.533178	1.13159e-81
PUS10	0.533149	1.15907e-81
MTOR	0.533093	1.21309e-81
AGFG1	0.533032	1.27532e-81
ATMIN	0.53298	1.33069e-81
ETV3	0.532894	1.42779e-81
NCOA1	0.532783	1.56342e-81
BOD1L1	0.532754	1.60039e-81
TTF2	0.532655	1.73622e-81
ZNF527	0.532448	2.05456e-81
RIC8B	0.532363	2.20363e-81
BLOC1S5	0.532325	2.27202e-81
HAT1	0.532306	2.30819e-81
CAPRIN1	0.532268	2.38041e-81
ARHGAP5	0.53211	2.70796e-81
BAG5	0.532101	2.72867e-81
HMGN4	0.531673	3.86462e-81
UBE2A	0.531657	3.91744e-81
BPTF	0.531598	4.1079e-81
SF3B1	0.531514	4.4e-81
CDC27	0.531293	5.26616e-81
ZNF561	0.531084	6.24346e-81
TTL	0.530972	6.8355e-81
TMEM170A	0.530921	7.12443e-81
PNPT1	0.530903	7.23187e-81
MARS2	0.530828	7.68534e-81
KMT2A	0.5308	7.85843e-81
KIF20B	0.530777	8.00669e-81
ZNF570	0.530736	8.27789e-81
ZBTB5	0.530668	8.7536e-81
ZNF616	0.530597	9.26948e-81
TRDMT1	0.530521	9.85571e-81
CMAS	0.530511	9.93702e-81
RBFOX2	0.530371	1.11323e-80
USP38	0.530315	1.16468e-80
ISCA1	0.530271	1.20767e-80
HNRNPD	0.530247	1.23101e-80
ZNF124	0.530196	1.28291e-80
PRMT9	0.530143	1.33936e-80
RAPGEF2	0.530097	1.39025e-80
CCDC138	0.530013	1.48802e-80
SMAD1	0.529875	1.66444e-80
SUDS3	0.529874	1.66489e-80
RNF2	0.529872	1.6681e-80
STK35	0.529757	1.83112e-80
SNX3	0.529555	2.15495e-80
PLEKHA1	0.529539	2.18298e-80
WDPCP	0.52947	2.3094e-80
SEC24A	0.529441	2.36405e-80
BAZ2B	0.529384	2.47467e-80
ZNF106	0.529264	2.72696e-80
TMEM181	0.529243	2.77351e-80
PDCD2	0.529237	2.78644e-80
TMEM267	0.529231	2.80101e-80
STARD7	0.52921	2.84917e-80
POLR3A	0.529187	2.90112e-80
NF1	0.529079	3.16638e-80
PI4K2B	0.529025	3.30768e-80
SEC22A	0.528999	3.37661e-80
KPNA3	0.528882	3.71219e-80
TSTD2	0.528799	3.97023e-80
PRELID3B	0.528777	4.04071e-80
APC	0.528737	4.17267e-80
SPRTN	0.528724	4.21653e-80
FBXO3	0.528703	4.288e-80
DNAJC14	0.528662	4.43149e-80
HNRNPA2B1	0.52863	4.54933e-80
SSR1	0.528584	4.71871e-80
PAQR3	0.528346	5.71827e-80
ZNF670	0.528297	5.9472e-80
BLOC1S6	0.528226	6.29684e-80
NOL10	0.528218	6.33769e-80
PGM3	0.528152	6.68133e-80
BRD2	0.527951	7.85595e-80
RDX	0.527922	8.04217e-80
RSPRY1	0.527867	8.40654e-80
FAF1	0.527807	8.82183e-80
PSMC2	0.527803	8.84542e-80
UBE4B	0.527773	9.06557e-80
MAML1	0.527745	9.27067e-80
CRCP	0.527688	9.70515e-80
ANKFY1	0.527682	9.74925e-80
NSD2	0.527479	1.14789e-79
SYNJ1	0.52736	1.26327e-79
LIN9	0.527324	1.3001e-79
PAFAH1B2	0.527324	1.30033e-79
MALT1	0.527279	1.34816e-79
ZKSCAN8	0.527261	1.36703e-79
NIPA2	0.527234	1.39786e-79
BIRC2	0.52698	1.71239e-79
PPTC7	0.526974	1.72183e-79
PHTF2	0.526951	1.75321e-79
WAPL	0.526625	2.27625e-79
STXBP5	0.526485	2.54662e-79
TAOK1	0.52648	2.55597e-79
CLIP1	0.526467	2.58322e-79
ARL14EP	0.526443	2.63446e-79
BTBD1	0.526421	2.67967e-79
ZC3H4	0.526385	2.75905e-79
ZNF641	0.526309	2.93144e-79
C2orf42	0.526212	3.16796e-79
ZNF800	0.526168	3.28058e-79
KDM4A	0.526161	3.29999e-79
SLC11A2	0.526086	3.50471e-79
TXNDC9	0.525938	3.94162e-79
AFG1L	0.525846	4.24455e-79
BRWD1	0.525821	4.32889e-79
MTPAP	0.52579	4.43661e-79
DCP1A	0.52572	4.69167e-79
GEMIN5	0.525567	5.30283e-79
ZKSCAN5	0.525537	5.42892e-79
GRPEL2	0.525453	5.80905e-79
IWS1	0.525401	6.05072e-79
ABCB7	0.525323	6.44216e-79
ZNF449	0.525273	6.70264e-79
PDPK1	0.525273	6.70468e-79
NCBP2	0.525245	6.85655e-79
KIAA1143	0.525188	7.17318e-79
ZNF248	0.525184	7.19514e-79
BBS10	0.525139	7.45716e-79
STXBP3	0.525063	7.92558e-79
ERCC4	0.525047	8.02753e-79
RFX7	0.524942	8.72536e-79
CDC73	0.524809	9.69912e-79
EIF3A	0.524804	9.7358e-79
PIK3CB	0.524777	9.94622e-79
VPS8	0.524688	1.06826e-78
RNF6	0.524642	1.10797e-78
CCSAP	0.524622	1.12579e-78
RUBCN	0.524588	1.15598e-78
TANK	0.524566	1.17677e-78
ADAM10	0.52454	1.2015e-78
CNOT2	0.52447	1.26986e-78
HP1BP3	0.524463	1.27689e-78
ERLIN1	0.524361	1.38459e-78
NCOA5	0.524321	1.43019e-78
ZNF197	0.524262	1.49881e-78
BRAP	0.52412	1.67719e-78
FBXW11	0.524118	1.67992e-78
KIF21A	0.524076	1.73743e-78
EXTL2	0.524069	1.74609e-78
TAF1A	0.523979	1.87613e-78
POLR1A	0.523841	2.09328e-78
ZDHHC20	0.523766	2.2214e-78
RSPH3	0.5237	2.3408e-78
GCC2	0.523476	2.79417e-78
CHAMP1	0.523423	2.91547e-78
ZNF558	0.523344	3.10289e-78
TMX3	0.523344	3.10302e-78
NEK7	0.523322	3.15753e-78
APPL1	0.523204	3.46566e-78
TAF5	0.523199	3.47932e-78
TGS1	0.52319	3.50435e-78
USP13	0.52319	3.50594e-78
CCSER2	0.523183	3.52443e-78
USP10	0.52305	3.91662e-78
ZSCAN12	0.523025	3.99559e-78
POGK	0.523	4.07542e-78
SEPHS1	0.522999	4.07706e-78
STK4	0.522768	4.89267e-78
KDM2B	0.522762	4.91567e-78
DOCK9	0.522563	5.75398e-78
DENND6A	0.522532	5.89508e-78
ZNF236	0.52253	5.90748e-78
GGA2	0.522412	6.48226e-78
CLASP2	0.522403	6.5302e-78
TMEM248	0.522382	6.63605e-78
ZBED4	0.522355	6.78034e-78
CAPZA1	0.522324	6.95211e-78
HEATR1	0.522282	7.18427e-78
DNAJC27	0.5222	7.66182e-78
RFFL	0.522185	7.75616e-78
LRRC57	0.522167	7.86383e-78
CHMP2B	0.522116	8.18896e-78
ZNF189	0.522107	8.24955e-78
ACTR6	0.522059	8.56607e-78
KIF27	0.522037	8.71283e-78
NEK4	0.522029	8.76773e-78
RBM7	0.521814	1.03867e-77
ZFP64	0.521755	1.08825e-77
ICE2	0.52175	1.09305e-77
TSC22D2	0.521739	1.10187e-77
STK38L	0.521711	1.12694e-77
PPP1R2	0.52169	1.14595e-77
ZBTB43	0.521686	1.14925e-77
MAP2K1	0.521674	1.15961e-77
RBBP6	0.521606	1.22401e-77
CENPL	0.521564	1.26455e-77
RRAGC	0.521523	1.30623e-77
CPSF7	0.521509	1.32062e-77
ATAD5	0.521312	1.54258e-77
ASH1L	0.521293	1.56611e-77
RGPD8	0.521283	1.5781e-77
N4BP2	0.521274	1.58907e-77
RGPD6	0.521254	1.61489e-77
SLC30A7	0.521219	1.65975e-77
SSB	0.520988	1.98937e-77
GOSR1	0.520982	1.99967e-77
GORASP2	0.520856	2.20678e-77
USP46	0.520845	2.22593e-77
RBSN	0.520747	2.40462e-77
C12orf29	0.52074	2.41672e-77
KIAA1958	0.520707	2.48082e-77
ABHD5	0.520701	2.4936e-77
NAB1	0.520638	2.61936e-77
OSTM1	0.520601	2.69676e-77
PRRC2B	0.520582	2.73686e-77
DPP8	0.52053	2.85065e-77
GINM1	0.520505	2.90799e-77
TAF4	0.520433	3.07638e-77
TMEM237	0.520385	3.19347e-77
FBXO48	0.520385	3.19516e-77
TPP2	0.520351	3.27928e-77
GALNT1	0.520322	3.35464e-77
LARP4B	0.520221	3.63262e-77
ZNF12	0.520202	3.68676e-77
HERC3	0.520151	3.83636e-77
ZC3HAV1L	0.520065	4.10385e-77
HERC4	0.520056	4.13252e-77
URB2	0.519991	4.35095e-77
WDSUB1	0.519897	4.68257e-77
CDYL	0.519895	4.69039e-77
CTTNBP2NL	0.519781	5.1255e-77
PUS7	0.519707	5.42976e-77
RAB23	0.519675	5.56842e-77
GRSF1	0.519567	6.06247e-77
WSB2	0.519559	6.09988e-77
AP4E1	0.519513	6.32074e-77
RIOK3	0.519463	6.57558e-77
UBP1	0.51946	6.58955e-77
MBTPS2	0.519434	6.72631e-77
PIK3C3	0.519416	6.82058e-77
MYO9A	0.519358	7.13477e-77
COPS2	0.519232	7.87683e-77
ZNF461	0.519125	8.55781e-77
MFSD4B	0.519074	8.90634e-77
PDCD7	0.519025	9.25308e-77
MED20	0.518941	9.87943e-77
UBE3A	0.518934	9.93515e-77
MTR	0.518912	1.01074e-76
CASP3	0.51885	1.06105e-76
ZMYM3	0.518825	1.08169e-76
LARP1B	0.518549	1.34192e-76
ZNF543	0.518534	1.35685e-76
ZMYM6	0.518518	1.37393e-76
ZBTB21	0.518447	1.45204e-76
GTPBP8	0.518418	1.48525e-76
NSD1	0.518408	1.49734e-76
INO80D	0.51836	1.55412e-76
LIG4	0.518317	1.60689e-76
TMEM245	0.518279	1.65618e-76
RPS6KC1	0.518133	1.85472e-76
TMEM185B	0.517984	2.08207e-76
TCAIM	0.517922	2.18498e-76
PEX1	0.517875	2.2674e-76
FAM126B	0.517838	2.33238e-76
EXOC1	0.517811	2.38345e-76
GAPVD1	0.51775	2.49764e-76
MLLT10	0.517729	2.53961e-76
FAM91A1	0.517715	2.5679e-76
PMS1	0.51768	2.63724e-76
SCLT1	0.517653	2.69475e-76
SNX9	0.517622	2.75959e-76
SRCAP	0.517545	2.93038e-76
KLF3	0.517502	3.02874e-76
NCK1	0.517394	3.29424e-76
SP1	0.517307	3.52365e-76
NCAPD2	0.5173	3.54488e-76
VPS35	0.517283	3.59155e-76
ZNF85	0.517259	3.65724e-76
FEM1B	0.517242	3.7076e-76
TBK1	0.51721	3.80064e-76
DERA	0.517182	3.88455e-76
IFNAR1	0.517152	3.97503e-76
SPG21	0.517141	4.00842e-76
ZC3H11A	0.517097	4.14931e-76
TXLNG	0.517078	4.20839e-76
KLHL8	0.517022	4.39514e-76
TAF5L	0.516884	4.89338e-76
NFE2L2	0.516765	5.36323e-76
PTP4A1	0.516739	5.47605e-76
GZF1	0.516699	5.64491e-76
B3GALNT1	0.516692	5.67686e-76
MIEF1	0.516574	6.22162e-76
GPR75	0.516532	6.42471e-76
NLN	0.516487	6.65441e-76
PPHLN1	0.516461	6.78693e-76
HSPA13	0.516349	7.40157e-76
TRUB1	0.516306	7.65183e-76
RBMXL1	0.516288	7.7583e-76
KIAA1586	0.516249	8.00091e-76
KMT2C	0.516235	8.08701e-76
NANP	0.516231	8.10972e-76
ZNF100	0.516202	8.29587e-76
NDC1	0.516175	8.47247e-76
HIVEP2	0.516133	8.74907e-76
ZNF614	0.516082	9.09787e-76
UBE2N	0.516037	9.42509e-76
SART3	0.515927	1.02591e-75
JMY	0.515866	1.07503e-75
SLC25A13	0.515821	1.11307e-75
CD2AP	0.515796	1.13517e-75
HBP1	0.515727	1.19727e-75
SLC25A15	0.515636	1.28463e-75
QKI	0.515623	1.29732e-75
TMEM39A	0.515517	1.4082e-75
USP39	0.515465	1.46512e-75
KIAA1549	0.515309	1.6524e-75
MIER1	0.515143	1.87855e-75
RC3H1	0.515088	1.96033e-75
NONO	0.515086	1.96251e-75
FGFR1OP	0.515079	1.97383e-75
FGFR1OP2	0.514925	2.22167e-75
OSBP	0.514724	2.59377e-75
CNOT11	0.51467	2.70338e-75
CYB5B	0.514669	2.70607e-75
CEP295	0.514612	2.82662e-75
HACD2	0.514583	2.88996e-75
ZNF592	0.514551	2.9631e-75
ARFGEF2	0.51446	3.1776e-75
RFC3	0.514372	3.39958e-75
NUFIP2	0.514265	3.69199e-75
PIGA	0.514231	3.78795e-75
DBF4	0.514168	3.97784e-75
C2CD5	0.514058	4.32638e-75
LRRC8D	0.513908	4.85351e-75
POLR3B	0.513885	4.94088e-75
KLHL11	0.513856	5.05188e-75
ANAPC10	0.51381	5.23276e-75
ZCCHC14	0.513795	5.2955e-75
RALGAPB	0.513754	5.46468e-75
AASDH	0.513741	5.51657e-75
ZNF354A	0.513737	5.53599e-75
TNPO2	0.513542	6.42605e-75
CRK	0.513526	6.50964e-75
TMCC1	0.513503	6.62251e-75
USP8	0.513097	9.0383e-75
ZKSCAN3	0.513086	9.11677e-75
TCP11L2	0.513036	9.46731e-75
AFG3L2	0.512909	1.04352e-74
HNRNPDL	0.512858	1.08477e-74
MTERF1	0.512843	1.09765e-74
CLCN3	0.512835	1.10472e-74
ANKRD28	0.512797	1.13733e-74
FBXO28	0.512758	1.1711e-74
TTC21B	0.512755	1.17408e-74
DUSP11	0.512746	1.18175e-74
DDX50	0.51274	1.18724e-74
CSRNP2	0.512664	1.25837e-74
SS18L1	0.512646	1.27601e-74
PRDM4	0.512646	1.27623e-74
ZNF429	0.51259	1.3321e-74
PGGT1B	0.512492	1.4357e-74
TXNRD1	0.512414	1.52296e-74
ATG4C	0.512402	1.53801e-74
GEN1	0.512333	1.62037e-74
STRN3	0.512288	1.6769e-74
AP1G1	0.512216	1.77166e-74
GFM1	0.512213	1.77607e-74
YTHDF3	0.512099	1.93769e-74
SNAPC3	0.51209	1.95107e-74
ZNF519	0.512086	1.95633e-74
TNKS	0.511694	2.63817e-74
TMOD3	0.511668	2.69139e-74
AFF4	0.511556	2.93005e-74
CAAP1	0.51145	3.17724e-74
DNAJC11	0.511448	3.18261e-74
CCAR1	0.511393	3.31722e-74
PWP1	0.511361	3.39923e-74
NBN	0.511309	3.53545e-74
NCOA4	0.511233	3.74589e-74
SUMO1	0.511228	3.76203e-74
MGAT5	0.511221	3.78039e-74
CS	0.511201	3.83849e-74
ARPP19	0.511197	3.84943e-74
RHOT1	0.511164	3.94929e-74
SSH1	0.511032	4.36377e-74
SMARCD1	0.510983	4.53134e-74
RNF111	0.510945	4.66549e-74
PAICS	0.510896	4.84203e-74
MTMR6	0.510839	5.05345e-74
PPP2R1B	0.510745	5.42742e-74
ABHD13	0.510741	5.44738e-74
COPB2	0.510698	5.62768e-74
ZNF398	0.510631	5.91876e-74
SLC15A4	0.510413	6.98421e-74
AC005261.1	0.510269	7.78761e-74
ERBIN	0.510263	7.82641e-74
PHF21A	0.510124	8.69473e-74
SLAIN2	0.510082	8.97496e-74
LCOR	0.510063	9.1058e-74
IBTK	0.509988	9.64199e-74
ZNF107	0.509945	9.96109e-74
SON	0.509929	1.00814e-73
EIF4ENIF1	0.509927	1.00908e-73
WDFY1	0.509869	1.05511e-73
SEC23IP	0.509862	1.06074e-73
PPP4R1	0.509717	1.18316e-73
ZNF609	0.509705	1.19383e-73
BDP1	0.509685	1.21247e-73
GNA13	0.50967	1.22659e-73
ATXN7L3B	0.50966	1.23546e-73
ZNF84	0.50963	1.26352e-73
EIF3J	0.509443	1.4553e-73
ERCC8	0.509426	1.47485e-73
CKAP2	0.509352	1.55901e-73
ZXDC	0.509345	1.56734e-73
FAM76A	0.509317	1.60096e-73
CARNMT1	0.509284	1.64209e-73
STX12	0.509197	1.75315e-73
EVI5	0.509152	1.81446e-73
AZIN1	0.509143	1.82606e-73
FAM160B1	0.509118	1.86043e-73
ADO	0.509055	1.95107e-73
WDR26	0.509051	1.95775e-73
VPS26C	0.509051	1.95813e-73
HERPUD2	0.508984	2.05852e-73
SNX13	0.508932	2.14114e-73
ARMC10	0.508909	2.17964e-73
CEP70	0.508875	2.23627e-73
NR1D2	0.508791	2.38134e-73
ZDHHC17	0.508738	2.47846e-73
L3MBTL3	0.508718	2.51698e-73
GAS2L3	0.50867	2.60875e-73
CAB39	0.508606	2.73925e-73
MFAP3	0.508487	2.99554e-73
RCOR1	0.508386	3.23236e-73
EFCAB14	0.508383	3.24066e-73
ZMPSTE24	0.508377	3.25358e-73
ERGIC2	0.50832	3.39659e-73
CSNK1G3	0.508278	3.50609e-73
PPIP5K2	0.508182	3.77051e-73
OGFOD1	0.508165	3.81665e-73
TCEANC2	0.508157	3.84081e-73
OPHN1	0.508136	3.9023e-73
NUP98	0.508115	3.96561e-73
RANBP6	0.508115	3.96569e-73
TM9SF3	0.508103	4.00033e-73
SHLD2	0.508071	4.09755e-73
MOB1B	0.507957	4.46438e-73
FAM161A	0.507892	4.68745e-73
NFAT5	0.507566	5.99145e-73
TRMT2B	0.507487	6.35531e-73
ISG20L2	0.507438	6.59379e-73
PTBP2	0.507432	6.62442e-73
BMS1	0.507387	6.85228e-73
ZDHHC23	0.507254	7.57321e-73
C21orf91	0.507045	8.85932e-73
AGPAT5	0.506994	9.20122e-73
KLHL28	0.506975	9.33796e-73
PHKA1	0.506937	9.60148e-73
IRAK1BP1	0.506936	9.60878e-73
HELZ	0.506911	9.79187e-73
ATM	0.506837	1.03548e-72
DESI2	0.506809	1.05707e-72
PIGK	0.506721	1.12945e-72
EIF4G3	0.506706	1.14205e-72
RFK	0.506607	1.23005e-72
ZSCAN26	0.506543	1.28992e-72
C9orf72	0.506532	1.30095e-72
TRIM24	0.506294	1.55474e-72
NHLRC2	0.506229	1.63225e-72
RPAP2	0.506114	1.77884e-72
CEPT1	0.506013	1.91753e-72
EDC3	0.505864	2.14364e-72
ZNF3	0.505856	2.15763e-72
TRMT13	0.505835	2.1903e-72
CSNK2A3	0.505782	2.28022e-72
RAB3GAP1	0.505774	2.29253e-72
CRLF3	0.505758	2.3199e-72
ZNF490	0.505677	2.46625e-72
LCLAT1	0.505653	2.51006e-72
NAA30	0.505647	2.52038e-72
B3GNT10	0.505615	2.5815e-72
PNISR	0.505575	2.65985e-72
SWT1	0.505512	2.78876e-72
C11orf58	0.505496	2.82223e-72
DDX47	0.505466	2.88584e-72
GDAP2	0.505247	3.39878e-72
ETNK1	0.505237	3.42211e-72
FAM13B	0.505224	3.45785e-72
PROSER3	0.50518	3.57245e-72
PHF8	0.505176	3.58217e-72
ASNSD1	0.505108	3.76945e-72
BZW1	0.505065	3.89286e-72
GPALPP1	0.505054	3.92267e-72
DIS3L	0.505047	3.94541e-72
LARP7	0.505007	4.06189e-72
SENP7	0.504966	4.18879e-72
MCTS2P	0.504717	5.04187e-72
ZNF136	0.504637	5.35251e-72
TGDS	0.504478	6.02476e-72
ACADM	0.504438	6.20503e-72
MRPL42	0.504422	6.27794e-72
TBL1XR1	0.504419	6.29252e-72
SERTAD2	0.504416	6.30914e-72
CCNY	0.504297	6.89109e-72
ZNF383	0.504257	7.10144e-72
ARHGEF12	0.50424	7.19137e-72
HLCS	0.50423	7.24316e-72
MAP3K4	0.50423	7.24581e-72
WBP11	0.504221	7.2927e-72
PTGES3	0.504104	7.95586e-72
ZC3H13	0.504091	8.03337e-72
ASCC1	0.503903	9.23356e-72
ATP7A	0.503765	1.02312e-71
ZFP3	0.503753	1.03248e-71
PDS5B	0.503734	1.04683e-71
PRPF18	0.503711	1.0651e-71
DNA2	0.503568	1.18411e-71
C16orf72	0.503483	1.26081e-71
LRP6	0.503472	1.27098e-71
G3BP1	0.503359	1.38229e-71
USPL1	0.503326	1.41663e-71
RDH14	0.503314	1.42941e-71
LIMS1	0.503306	1.43734e-71
PDP2	0.503294	1.45014e-71
LRP11	0.503268	1.47845e-71
POT1	0.503241	1.50862e-71
MIER3	0.503224	1.52739e-71
TAX1BP1	0.503184	1.57401e-71
CCNE2	0.503071	1.71044e-71
TRAPPC11	0.503015	1.78293e-71
FRK	0.502945	1.87849e-71
PTPDC1	0.502906	1.93309e-71
ZSCAN30	0.502874	1.97878e-71
SF3A1	0.502872	1.98169e-71
ZNF142	0.502758	2.15635e-71
CTNNB1	0.502704	2.24461e-71
CLIC4	0.502689	2.27023e-71
PDCD6IP	0.502578	2.46346e-71
FOPNL	0.502577	2.46544e-71
SEPTIN10	0.502378	2.85634e-71
SEH1L	0.502364	2.88599e-71
DIMT1	0.502339	2.93927e-71
INTS2	0.502298	3.03014e-71
DNAJC13	0.502239	3.16507e-71
STIL	0.502217	3.21564e-71
RASAL2	0.502198	3.26161e-71
BCLAF3	0.50216	3.35382e-71
EPG5	0.502158	3.35935e-71
GCLC	0.502093	3.52496e-71
DCTN5	0.502057	3.61913e-71
CUL4A	0.502008	3.75348e-71
TMEM33	0.501979	3.83428e-71
PRPF38B	0.501979	3.83436e-71
URI1	0.501948	3.92235e-71
VANGL1	0.501824	4.29849e-71
DDI2	0.50182	4.3107e-71
STAM2	0.5018	4.37275e-71
MSH3	0.501787	4.41494e-71
PTPN4	0.501746	4.55302e-71
TJP2	0.501681	4.77469e-71
CEP85	0.501632	4.94948e-71
ZNF829	0.501558	5.22817e-71
PDE12	0.501367	6.0189e-71
UHRF2	0.501357	6.06394e-71
NUP35	0.501324	6.21099e-71
RBM18	0.50124	6.6081e-71
HSP90AA1	0.501098	7.33284e-71
ABL1	0.501043	7.63438e-71
ZNF37A	0.501033	7.6932e-71
GNB1	0.500962	8.10709e-71
CBLB	0.500775	9.30208e-71
CREBZF	0.500744	9.51011e-71
ARHGEF7	0.500744	9.51075e-71
POLR3F	0.500609	1.05023e-70
EFL1	0.500601	1.0564e-70
RPRD1B	0.500558	1.09079e-70
HIVEP1	0.500445	1.18526e-70
TYW5	0.500443	1.18657e-70
DDX52	0.500354	1.26656e-70
FBXO34	0.50035	1.27068e-70
NAA40	0.500341	1.2785e-70
LUZP1	0.500333	1.28653e-70
UPRT	0.500306	1.31231e-70
VPS41	0.500302	1.31623e-70
NAPEPLD	0.500299	1.31865e-70
R3HDM2	0.499984	1.66085e-70
GSK3B	0.499965	1.68421e-70
LRIG2	0.499933	1.72393e-70
ZNF468	0.499931	1.72718e-70
SECISBP2L	0.499911	1.75213e-70
UBXN2B	0.499895	1.77331e-70
KIAA1109	0.499824	1.86732e-70
CREBBP	0.499795	1.90862e-70
TSR1	0.49978	1.92961e-70
GIT2	0.499769	1.94457e-70
DCLRE1C	0.499762	1.9551e-70
TGOLN2	0.499704	2.03984e-70
SMARCC2	0.499673	2.08693e-70
ZC3H7A	0.499663	2.10102e-70
RPRD2	0.49964	2.13696e-70
METAP1	0.49945	2.45579e-70
KMT5A	0.499428	2.49552e-70
BMPR2	0.499396	2.55458e-70
SGTB	0.499338	2.66532e-70
TWISTNB	0.49933	2.68131e-70
ZNHIT6	0.49932	2.70116e-70
TMEM69	0.499299	2.74298e-70
PHC1	0.499166	3.0223e-70
L2HGDH	0.499159	3.03755e-70
ZBTB26	0.499151	3.05635e-70
BCL7A	0.499124	3.11719e-70
USP27X	0.499107	3.15581e-70
RAB1A	0.498929	3.59405e-70
FOXO3B	0.498911	3.64211e-70
KDM4C	0.498854	3.79637e-70
SEPTIN7	0.498739	4.12847e-70
IMMT	0.498693	4.26924e-70
MBD5	0.498596	4.58241e-70
PPP1R15B	0.498574	4.65747e-70
TRMT6	0.498478	4.99243e-70
ILRUN	0.498452	5.09018e-70
SLC17A5	0.49845	5.09817e-70
USP6NL	0.498395	5.30323e-70
CNOT6L	0.498394	5.3097e-70
MED21	0.498357	5.4555e-70
RCHY1	0.498291	5.72231e-70
IPP	0.498186	6.17811e-70
PLEKHM3	0.498105	6.5522e-70
TMEM17	0.49801	7.02322e-70
EIF2AK2	0.497881	7.71487e-70
GPR107	0.497864	7.81016e-70
WSB1	0.497798	8.19086e-70
TMTC4	0.497795	8.21097e-70
KRBOX4	0.497749	8.48768e-70
ALG10	0.49767	8.99136e-70
FBXW2	0.497669	8.99953e-70
TCERG1	0.497615	9.35674e-70
ORC5	0.497523	1.00074e-69
ELK4	0.497492	1.02334e-69
KANSL2	0.497485	1.02837e-69
USF3	0.497475	1.03595e-69
LAMP2	0.497462	1.04592e-69
PCYOX1	0.497429	1.07121e-69
C17orf80	0.497374	1.11482e-69
UTP15	0.497231	1.2372e-69
SESTD1	0.497173	1.2907e-69
ARNT	0.497097	1.36381e-69
WASF2	0.497042	1.41856e-69
CHM	0.497027	1.43432e-69
GPATCH2L	0.496853	1.62681e-69
EMSY	0.496832	1.65185e-69
NXT2	0.496791	1.70194e-69
ZNF234	0.496681	1.84404e-69
AKAP11	0.496635	1.90529e-69
PPP2R5D	0.496494	2.11023e-69
ZNF24	0.496345	2.35134e-69
LIMD1	0.496283	2.45926e-69
ARHGAP21	0.496169	2.67113e-69
TTC3	0.496134	2.73926e-69
TMX1	0.496111	2.78499e-69
ZNF33A	0.496079	2.85083e-69
RALA	0.496062	2.88536e-69
CHCHD3	0.495955	3.11875e-69
MRPL30	0.495775	3.55029e-69
OTUD6B	0.495761	3.58662e-69
NEMP2	0.495714	3.71063e-69
RAB22A	0.495714	3.71073e-69
THAP12	0.495614	3.98727e-69
NOL9	0.495481	4.39071e-69
ASAP1	0.495467	4.43612e-69
GANAB	0.495459	4.46135e-69
GDI2	0.495431	4.55245e-69
ITPR3	0.495421	4.58522e-69
CTR9	0.495315	4.94767e-69
USP25	0.495193	5.40616e-69
TMED5	0.49517	5.49286e-69
ZNF267	0.495129	5.66144e-69
SMG8	0.495119	5.70085e-69
DSG2	0.495097	5.79258e-69
MYO6	0.49508	5.86203e-69
LCORL	0.495055	5.97125e-69
NAA16	0.495027	6.09053e-69
FBXO33	0.494968	6.35458e-69
ZNF320	0.494913	6.61246e-69
TNRC6A	0.494861	6.86533e-69
ZNF569	0.494708	7.66659e-69
ATP11C	0.494678	7.83236e-69
GPD2	0.494611	8.21814e-69
CDC42SE1	0.494439	9.299e-69
PPM1L	0.49443	9.36124e-69
MTREX	0.494269	1.051e-68
POLE3	0.494198	1.10643e-68
DHX15	0.494174	1.12582e-68
ZXDB	0.49409	1.19523e-68
SUN1	0.494083	1.20137e-68
MRPS10	0.494041	1.2386e-68
TRIM44	0.493949	1.32249e-68
RBM23	0.493775	1.49916e-68
TIAL1	0.493769	1.50558e-68
GCC1	0.493694	1.58863e-68
ZNF761	0.49369	1.59319e-68
RTF1	0.493622	1.67303e-68
SH3GLB1	0.493613	1.68333e-68
STT3B	0.493601	1.69816e-68
TPGS2	0.493586	1.71682e-68
SLBP	0.493568	1.73841e-68
ZBTB44	0.493543	1.77004e-68
EIF5	0.493499	1.82667e-68
ENTPD7	0.493435	1.91336e-68
TYW1	0.493315	2.08472e-68
EGLN1	0.493251	2.18184e-68
RTL6	0.49317	2.31198e-68
MBNL2	0.493145	2.35423e-68
CIAO1	0.493064	2.49517e-68
RPF2	0.493021	2.57352e-68
HMGCS1	0.492963	2.6827e-68
BCKDHB	0.492959	2.68914e-68
SMIM8	0.492925	2.75655e-68
CIP2A	0.492869	2.8682e-68
NCOA2	0.492841	2.9266e-68
FAM199X	0.492825	2.95992e-68
UBE2G2	0.492805	3.00373e-68
SPDYE3	0.492733	3.16251e-68
TERF2	0.492727	3.17532e-68
CEP44	0.49272	3.19166e-68
RSF1	0.492492	3.75592e-68
TMEM123	0.492423	3.94586e-68
ZBED5	0.492402	4.00744e-68
HTD2	0.492398	4.01698e-68
CYP20A1	0.492325	4.23345e-68
MTFMT	0.492283	4.36154e-68
FRRS1	0.492264	4.42121e-68
ABL2	0.492246	4.47945e-68
BHLHB9	0.492219	4.56527e-68
C5orf34	0.492107	4.94695e-68
SMURF1	0.492092	4.99853e-68
ZNF550	0.491972	5.44655e-68
SF1	0.491933	5.59873e-68
WASL	0.491921	5.6467e-68
GPN1	0.491874	5.8415e-68
FNBP4	0.491673	6.73865e-68
TJP1	0.491643	6.8864e-68
UBE2D3	0.49164	6.90131e-68
NDFIP2	0.491582	7.18972e-68
UHMK1	0.491387	8.26197e-68
KLHL7	0.491275	8.95095e-68
UTP25	0.491227	9.25775e-68
ZFX	0.491207	9.38945e-68
DNAJB4	0.491139	9.85461e-68
PLEKHA5	0.491053	1.04776e-67
CWF19L2	0.491025	1.06872e-67
RNF14	0.491001	1.08714e-67
POLD3	0.490996	1.09119e-67
UGP2	0.490937	1.13769e-67
FAM217B	0.490791	1.26209e-67
MORC4	0.490781	1.27183e-67
TRMT5	0.490711	1.3368e-67
SUMO2	0.490666	1.37989e-67
SPAG9	0.490607	1.43881e-67
SUPT7L	0.490502	1.55021e-67
LARP1	0.490478	1.57698e-67
BCL10	0.490471	1.5844e-67
CCDC77	0.490464	1.59215e-67
IFT57	0.490403	1.66263e-67
TDP2	0.490319	1.76467e-67
SLC25A46	0.490292	1.79905e-67
ZNF45	0.490288	1.80486e-67
ZNF782	0.490257	1.8446e-67
ARL6	0.490243	1.86239e-67
PIGN	0.490217	1.89774e-67
RPP14	0.490198	1.92398e-67
CD164	0.490186	1.93976e-67
ZBTB38	0.490118	2.03594e-67
CDKN2AIP	0.490082	2.08785e-67
PYROXD1	0.490063	2.11693e-67
KMT2D	0.490048	2.1395e-67
DKC1	0.489928	2.32948e-67
KCTD7	0.489883	2.40453e-67
CEP350	0.489787	2.57365e-67
VPS50	0.489781	2.58419e-67
TTPAL	0.489764	2.61693e-67
SMIM13	0.489687	2.7634e-67
TMED2	0.489676	2.7849e-67
CSNK1G1	0.489611	2.91495e-67
PHACTR2	0.489583	2.97321e-67
ZNF26	0.489534	3.07913e-67
VEZT	0.489437	3.29755e-67
CNBP	0.489422	3.33137e-67
AP1S3	0.489376	3.44337e-67
IQGAP1	0.489343	3.52323e-67
URB1	0.489319	3.58411e-67
MORF4L1	0.489317	3.59018e-67
VPS53	0.489248	3.76827e-67
RNF216	0.489126	4.10735e-67
TXNDC16	0.489013	4.44826e-67
ARHGAP18	0.488899	4.82141e-67
CPSF3	0.488836	5.04332e-67
RAB14	0.488686	5.60691e-67
PRR14L	0.488679	5.63369e-67
PRKDC	0.488651	5.74642e-67
DVL3	0.488619	5.87553e-67
LSM11	0.488551	6.16336e-67
ZNF805	0.4885	6.3903e-67
INVS	0.488432	6.70622e-67
ETAA1	0.488358	7.06262e-67
UHRF1BP1L	0.488352	7.09192e-67
DNAJC10	0.488336	7.17654e-67
GIGYF2	0.488247	7.63782e-67
ZBED6	0.4882	7.89484e-67
BTF3L4	0.488145	8.20759e-67
CASK	0.488101	8.46418e-67
RAD51AP1	0.48803	8.89771e-67
RNF4	0.487991	9.15152e-67
HOOK1	0.487965	9.31962e-67
MTMR2	0.487857	1.00558e-66
KCTD10	0.487822	1.03067e-66
SCAI	0.487791	1.05337e-66
FOXN2	0.487746	1.08689e-66
TDP1	0.487734	1.0962e-66
TASOR	0.487712	1.11361e-66
ZNF347	0.487685	1.13503e-66
TAF3	0.487684	1.13575e-66
ZKSCAN2	0.487654	1.1595e-66
ECD	0.487598	1.20658e-66
TRIM33	0.487593	1.21037e-66
ATG2B	0.487556	1.24207e-66
USP54	0.487546	1.25097e-66
YIPF4	0.487514	1.2797e-66
MTDH	0.48747	1.32011e-66
LIG3	0.487464	1.32548e-66
POMK	0.487438	1.35016e-66
SLC25A51	0.487399	1.38735e-66
UTP11	0.487302	1.48531e-66
PIGW	0.487295	1.49213e-66
ZNF736	0.487183	1.61425e-66
SELENOF	0.487154	1.64738e-66
UBN2	0.487143	1.66055e-66
GMPS	0.487119	1.6891e-66
ACBD3	0.487025	1.80417e-66
PWWP2A	0.486987	1.85256e-66
LCA5	0.486905	1.96264e-66
TET1	0.486842	2.0515e-66
POLK	0.486798	2.11579e-66
TRAPPC6B	0.486795	2.12039e-66
BCL2L11	0.48677	2.15697e-66
ITGB1	0.486718	2.23702e-66
ZNF699	0.486713	2.24544e-66
PTER	0.486661	2.32799e-66
CEP41	0.486621	2.39553e-66
TMED8	0.486418	2.76178e-66
PDIK1L	0.486403	2.78978e-66
WDFY3	0.486328	2.94116e-66
GORAB	0.486294	3.01113e-66
TAOK3	0.486292	3.01541e-66
ACTL6A	0.486271	3.06135e-66
TIPIN	0.486181	3.25953e-66
CCNK	0.486161	3.30454e-66
PSME3	0.48603	3.62138e-66
SEC24C	0.486011	3.67123e-66
STX6	0.485948	3.83624e-66
EIF4H	0.485918	3.91746e-66
METTL2B	0.485817	4.20301e-66
SPEN	0.485758	4.3806e-66
CRBN	0.485615	4.84004e-66
BCL9L	0.485524	5.16019e-66
BRCA2	0.48551	5.21055e-66
ZNF268	0.485443	5.45797e-66
RAD21	0.485432	5.50039e-66
SUCLA2	0.485431	5.50515e-66
PACRGL	0.485394	5.65007e-66
SRSF7	0.485383	5.69187e-66
SLC25A24	0.485304	6.01431e-66
PHC3	0.485244	6.27416e-66
FAM168A	0.4852	6.46653e-66
S100PBP	0.485162	6.64043e-66
UBFD1	0.485148	6.70842e-66
YLPM1	0.485091	6.9786e-66
SRP54	0.484965	7.61949e-66
GK5	0.484866	8.16473e-66
GATC	0.484858	8.20976e-66
TM7SF3	0.484814	8.46404e-66
KATNAL1	0.484712	9.08965e-66
ZSCAN20	0.484707	9.12298e-66
MIGA1	0.484635	9.58812e-66
CRTC3	0.484615	9.72102e-66
ANKHD1	0.484521	1.03835e-65
ZDHHC6	0.484504	1.05029e-65
DUS4L	0.484262	1.24324e-65
ARID4A	0.484178	1.31794e-65
BAZ1A	0.484029	1.46172e-65
SCRN3	0.483976	1.5166e-65
ZHX1	0.483943	1.55172e-65
NFX1	0.483882	1.61898e-65
PPP3CB	0.483882	1.61902e-65
FAXC	0.48372	1.81127e-65
CHMP1B	0.483679	1.86442e-65
RAPGEF5	0.483644	1.90996e-65
PPP4R3A	0.483564	2.01844e-65
ELP1	0.483528	2.07045e-65
ZNF410	0.483476	2.14531e-65
OLA1	0.483387	2.28251e-65
FAM220A	0.483326	2.38069e-65
CTNND1	0.483294	2.43525e-65
TRIM39	0.483284	2.45096e-65
POGLUT1	0.483211	2.57863e-65
ANO6	0.483181	2.63274e-65
SPTBN1	0.483165	2.66291e-65
CALU	0.48312	2.74677e-65
HCFC2	0.483109	2.76813e-65
YTHDC2	0.483041	2.90058e-65
IPMK	0.482958	3.07347e-65
ATF6	0.482952	3.08572e-65
ABI2	0.482873	3.25856e-65
VAMP4	0.482866	3.27554e-65
BFAR	0.482848	3.31588e-65
FAM172A	0.482782	3.47135e-65
ZNF557	0.482765	3.51125e-65
NHEJ1	0.482753	3.54092e-65
PRKD3	0.482657	3.78484e-65
CACUL1	0.482652	3.79659e-65
INPP5F	0.482608	3.91519e-65
DENND11	0.48259	3.96485e-65
ZNF594	0.482568	4.02406e-65
ZNF681	0.482554	4.06447e-65
BRIX1	0.48252	4.15999e-65
BPNT1	0.482505	4.203e-65
MED13	0.482467	4.31651e-65
EEA1	0.48234	4.70994e-65
SNX19	0.482312	4.80338e-65
UBE2H	0.482299	4.84718e-65
TUBGCP3	0.482258	4.98761e-65
EIF2S3	0.482108	5.53166e-65
TBC1D22B	0.482007	5.92839e-65
DNAJC16	0.481971	6.08071e-65
SUV39H2	0.481961	6.12047e-65
UBE2D1	0.481929	6.25768e-65
CCNI	0.481901	6.3782e-65
ZFP90	0.481875	6.4931e-65
RAPH1	0.481801	6.83453e-65
ZNF555	0.481769	6.98858e-65
CWF19L1	0.481725	7.20309e-65
ZNF227	0.481719	7.23354e-65
RYBP	0.481699	7.33543e-65
TRMT1L	0.481672	7.47218e-65
RAD17	0.481639	7.64488e-65
ZNF93	0.481575	7.98892e-65
TAF9B	0.481559	8.07771e-65
SYNRG	0.48154	8.1818e-65
TAB3	0.481489	8.47483e-65
IMPAD1	0.48139	9.07147e-65
REL	0.481367	9.21987e-65
MAPKAPK5	0.481303	9.63617e-65
DLG3	0.481153	1.06847e-64
PJA2	0.481073	1.12861e-64
CORO1C	0.481067	1.1335e-64
PGM2	0.481038	1.15652e-64
FECH	0.481029	1.16301e-64
ZNF397	0.481003	1.18405e-64
HNRNPF	0.480987	1.1972e-64
ZNF275	0.480982	1.20155e-64
B4GALT6	0.480944	1.23368e-64
NSUN4	0.480843	1.32235e-64
TMEM106B	0.480772	1.38804e-64
AC093012.1	0.480753	1.40691e-64
HERC1	0.480643	1.51701e-64
SETX	0.48058	1.58362e-64
OGA	0.480576	1.58836e-64
IKZF5	0.480503	1.67031e-64
TMEM167B	0.480478	1.69956e-64
AC091959.3	0.480443	1.74078e-64
ZNF618	0.480386	1.80996e-64
ZNF420	0.480326	1.88562e-64
ZDHHC9	0.480321	1.89216e-64
ZNF551	0.480282	1.94408e-64
ACBD5	0.480259	1.97502e-64
ZNF813	0.480214	2.03707e-64
CPOX	0.480194	2.0645e-64
TTK	0.480183	2.08097e-64
CEP152	0.480175	2.09238e-64
RBL2	0.480156	2.11951e-64
ALDH18A1	0.480149	2.1301e-64
VAPA	0.480142	2.13946e-64
ZNF623	0.480095	2.20956e-64
C1D	0.48005	2.27881e-64
DHX35	0.480047	2.28295e-64
SLC39A10	0.480038	2.2973e-64
TIMM23B	0.480025	2.31827e-64
GPN3	0.480012	2.33878e-64
DAAM1	0.479994	2.36775e-64
SMIM15	0.479866	2.58593e-64
NUFIP1	0.479792	2.72073e-64
COG6	0.479715	2.86725e-64
IVNS1ABP	0.479698	2.90018e-64
LIN7C	0.479663	2.9706e-64
GID4	0.479618	3.0649e-64
KAT7	0.479604	3.09312e-64
C6orf89	0.479519	3.27949e-64
PANX1	0.479466	3.39984e-64
NIPSNAP2	0.479281	3.85851e-64
SPIRE1	0.479275	3.87553e-64
KIF24	0.479275	3.87567e-64
CAP1	0.479261	3.91245e-64
TMEM19	0.479137	4.25951e-64
[truncated: 17,610 more rows]

## Sheet: CESC
symbol	correlation	pvalue
HSF2	1	0
HDAC2	0.833297	3.0579e-80
CDC40	0.814399	7.94928e-74
SENP6	0.802941	2.77043e-70
HACE1	0.787673	6.5372e-66
SCAF8	0.777259	3.9476e-63
HBS1L	0.77523	1.32016e-62
REV3L	0.77378	3.10563e-62
PPIL4	0.772274	7.49535e-62
MCM9	0.766442	2.13709e-60
ELAVL1	0.766214	2.43156e-60
FBXO5	0.764914	5.05821e-60
LATS1	0.762618	1.82322e-59
MANEA	0.760574	5.64283e-59
VTA1	0.756436	5.36644e-58
MAP3K7	0.754755	1.32281e-57
MMS22L	0.752069	5.50765e-57
ASF1A	0.751684	6.74536e-57
FBXO30	0.750525	1.24006e-56
FBXL4	0.750205	1.46556e-56
RNGTT	0.74635	1.08061e-55
MED23	0.743733	4.10914e-55
ZNF292	0.742252	8.6886e-55
NUP43	0.740624	1.96725e-54
NT5DC1	0.73857	5.46689e-54
CDK19	0.737635	8.67836e-54
LTV1	0.737492	9.31512e-54
BCLAF1	0.737362	9.92974e-54
TUBE1	0.736721	1.36139e-53
PHF3	0.736523	1.5e-53
SERINC1	0.736487	1.52648e-53
RNF146	0.733381	6.93172e-53
MIB1	0.730757	2.44902e-52
TXNDC16	0.730398	2.90642e-52
CDC5L	0.728623	6.75933e-52
ORC3	0.727965	9.22644e-52
TTC21B	0.727144	1.35872e-51
TSPYL1	0.725727	2.64099e-51
TBPL1	0.724629	4.40568e-51
ARID1B	0.723356	7.95185e-51
TULP4	0.72044	3.03863e-50
PM20D2	0.71983	4.01302e-50
CBX1	0.719801	4.06695e-50
MTRF1L	0.719465	4.73899e-50
KHDRBS1	0.718151	8.59691e-50
FOXO3	0.717099	1.38249e-49
TRMT11	0.716983	1.45634e-49
SHPRH	0.716532	1.78324e-49
SP4	0.715017	3.5137e-49
GOPC	0.714459	4.50552e-49
RBMX	0.714254	4.93635e-49
ZBTB24	0.709653	3.74291e-48
CCNC	0.708154	7.17833e-48
EPM2A	0.706917	1.22547e-47
CASP8AP2	0.706241	1.63924e-47
RNF138	0.705743	2.03006e-47
HINT3	0.70445	3.52905e-47
ARMT1	0.704291	3.77608e-47
EPC2	0.70428	3.79337e-47
HNRNPU	0.702512	8.03585e-47
TAB2	0.700497	1.87824e-46
SUZ12	0.700486	1.88739e-46
GINM1	0.69942	2.94855e-46
SYNCRIP	0.698796	3.82497e-46
SP3	0.698766	3.87264e-46
RARS2	0.698461	4.39654e-46
PHIP	0.698306	4.69059e-46
DOP1A	0.698203	4.89611e-46
ZBTB2	0.697693	6.04944e-46
ICK	0.695364	1.58154e-45
FBXO21	0.694585	2.17678e-45
TTC5	0.69401	2.75473e-45
DHX40	0.693318	3.65303e-45
HNRNPK	0.693125	3.95024e-45
EXOC5	0.692151	5.86702e-45
RAB23	0.690894	9.7566e-45
SRSF3	0.689968	1.41613e-44
RBBP4	0.689896	1.45766e-44
ZNF627	0.689641	1.61473e-44
CEP78	0.689558	1.66922e-44
LYRM2	0.689106	2.00128e-44
USP45	0.689059	2.03905e-44
SSX2IP	0.688017	3.09167e-44
ZNF184	0.687059	4.52547e-44
TTK	0.686641	5.34244e-44
UBXN4	0.685308	9.04895e-44
ZNF451	0.684425	1.28079e-43
BBS10	0.683282	2.00438e-43
DHX9	0.682703	2.51298e-43
TBC1D32	0.682329	2.90755e-43
NUS1	0.682189	3.07107e-43
CCP110	0.681864	3.48535e-43
RSRC2	0.681668	3.76143e-43
RHOT1	0.681432	4.12177e-43
ATG5	0.680832	5.20142e-43
FOXJ3	0.680675	5.5278e-43
ACTR6	0.679321	9.32053e-43
HMGXB4	0.678962	1.06998e-42
MTR	0.676202	3.07377e-42
QRSL1	0.675693	3.72951e-42
TMEM131	0.674551	5.74695e-42
PHF6	0.67452	5.81344e-42
RIF1	0.674086	6.84976e-42
PPM1D	0.673841	7.51123e-42
ZYG11B	0.67355	8.37955e-42
DOCK7	0.673485	8.58756e-42
ANKRD40	0.673101	9.92331e-42
SAP130	0.672896	1.07169e-41
RIC8B	0.67279	1.11489e-41
KAT6B	0.672526	1.23115e-41
CPSF6	0.672367	1.30652e-41
CNKSR3	0.672346	1.3168e-41
APPBP2	0.672182	1.40014e-41
CEP97	0.671529	1.78727e-41
PPP2R5D	0.67134	1.91818e-41
KAT7	0.671272	1.96751e-41
GTDC1	0.67093	2.23451e-41
HNRNPR	0.670267	2.85977e-41
PEX3	0.670125	3.01414e-41
FIG4	0.670037	3.11414e-41
MIS18BP1	0.668684	5.13889e-41
UBA2	0.668618	5.26619e-41
GABPA	0.668416	5.67286e-41
LSM14B	0.668356	5.80053e-41
SNX3	0.667628	7.58307e-41
CCDC117	0.667511	7.91509e-41
KATNA1	0.667019	9.48222e-41
ZUP1	0.666942	9.75438e-41
ZFR	0.666549	1.12642e-40
WTAP	0.666519	1.13923e-40
MMUT	0.666188	1.28564e-40
SERAC1	0.66589	1.43337e-40
SRSF1	0.665822	1.46971e-40
TMPO	0.665534	1.63216e-40
UHRF1BP1L	0.664834	2.10668e-40
KHSRP	0.663708	3.16935e-40
R3HDM1	0.663668	3.21564e-40
PPP1R8	0.663211	3.79361e-40
PCNX4	0.662406	5.07245e-40
WDR33	0.6621	5.66395e-40
WDSUB1	0.661095	8.12761e-40
TSPYL4	0.661076	8.18207e-40
PUM1	0.661009	8.3796e-40
CNST	0.660752	9.18853e-40
KANSL1	0.660082	1.16744e-39
SPOPL	0.659147	1.62927e-39
ROCK1	0.658857	1.80635e-39
MEX3C	0.65874	1.88339e-39
MBTD1	0.658137	2.33234e-39
ANKRD13C	0.6581	2.36291e-39
TADA2A	0.658063	2.39402e-39
CENPQ	0.658048	2.40683e-39
CKAP5	0.656881	3.63603e-39
LEMD3	0.656816	3.72119e-39
ECHDC1	0.656746	3.81449e-39
TLK1	0.656557	4.07721e-39
ZNF318	0.656323	4.42602e-39
KIDINS220	0.656018	4.92834e-39
EIF4ENIF1	0.655352	6.2274e-39
SAFB	0.655311	6.31577e-39
TCEA1	0.655218	6.52693e-39
ZNF322	0.655112	6.77306e-39
TSN	0.655097	6.80957e-39
EXD2	0.654819	7.50473e-39
CIPC	0.654763	7.65304e-39
ST13	0.654392	8.71467e-39
DCK	0.65436	8.81267e-39
TAOK1	0.654187	9.3613e-39
YLPM1	0.653765	1.08448e-38
PAQR3	0.653756	1.08794e-38
MAP4K5	0.653736	1.09572e-38
PNN	0.653534	1.17548e-38
GTF2A1	0.653483	1.19641e-38
DESI2	0.653423	1.22193e-38
CTCF	0.653389	1.23636e-38
PARPBP	0.653133	1.35139e-38
TCF12	0.652707	1.56699e-38
USP49	0.652386	1.75166e-38
CEP76	0.652219	1.85621e-38
RCBTB1	0.652155	1.89786e-38
HECA	0.65206	1.96104e-38
ZMYM4	0.651888	2.08171e-38
TRIM37	0.651839	2.1173e-38
MDM1	0.651693	2.22718e-38
SMIM8	0.651573	2.3212e-38
THUMPD1	0.651065	2.76684e-38
BMI1	0.650714	3.12216e-38
GPATCH8	0.650608	3.23896e-38
ZMYND11	0.650336	3.55648e-38
FAM161A	0.650318	3.57901e-38
ZDHHC17	0.649884	4.1546e-38
ESCO1	0.649752	4.34764e-38
MSH2	0.649503	4.73469e-38
SPAST	0.649427	4.85943e-38
SRSF10	0.64928	5.11201e-38
RANBP9	0.649263	5.14205e-38
SPIN1	0.649177	5.29499e-38
ZNF207	0.649155	5.33461e-38
MCM3	0.648616	6.41551e-38
ERCC3	0.648494	6.69001e-38
ALS2	0.648265	7.23236e-38
CDC14A	0.648148	7.52924e-38
SRP9	0.647386	9.76048e-38
INTS2	0.646861	1.16668e-37
RANBP2	0.646854	1.16968e-37
SINHCAF	0.646463	1.33543e-37
BRD3	0.646365	1.38056e-37
OSBPL8	0.646275	1.42331e-37
THRAP3	0.645777	1.68491e-37
ADNP	0.645511	1.84342e-37
PTPN11	0.645265	2.00291e-37
CD164	0.645224	2.03092e-37
ORC4	0.644453	2.6335e-37
UFL1	0.64442	2.66288e-37
TIAM2	0.644339	2.73659e-37
PRIM2	0.64427	2.80114e-37
UBR3	0.644246	2.82386e-37
C16orf87	0.644204	2.86417e-37
USP1	0.643469	3.66547e-37
PDCL	0.643336	3.83244e-37
DCAF7	0.643213	3.99434e-37
HECTD1	0.643091	4.16076e-37
ARL6IP6	0.643003	4.28551e-37
YEATS4	0.642949	4.36346e-37
GMFB	0.642615	4.87902e-37
ASCC3	0.642112	5.77163e-37
NSL1	0.641771	6.46716e-37
GMCL1	0.640939	8.53016e-37
RPL7L1	0.640181	1.0969e-36
SUDS3	0.639905	1.20173e-36
PIKFYVE	0.639743	1.2681e-36
APPL1	0.639665	1.30131e-36
ZRANB1	0.639629	1.31678e-36
ZNF143	0.639545	1.35392e-36
HNRNPA0	0.639494	1.37666e-36
UBE2N	0.639489	1.37923e-36
SCYL2	0.639404	1.41835e-36
C6orf120	0.639399	1.42081e-36
REPS1	0.639162	1.53638e-36
NEMP1	0.638935	1.6556e-36
TMEM30A	0.638854	1.70072e-36
PRKRA	0.638738	1.76694e-36
SGK3	0.63862	1.83685e-36
BSDC1	0.638221	2.09511e-36
USP37	0.638044	2.22044e-36
TARDBP	0.637963	2.27997e-36
DDX18	0.637637	2.53771e-36
SEC63	0.63761	2.56047e-36
TRA2B	0.637603	2.56636e-36
SMARCB1	0.637376	2.76439e-36
NUP160	0.636985	3.14249e-36
ATF2	0.636937	3.19283e-36
EFCAB7	0.636874	3.25919e-36
ARID2	0.636869	3.26459e-36
SPECC1L	0.636649	3.50816e-36
UTRN	0.636511	3.6692e-36
LSM14A	0.636509	3.67252e-36
ATAD5	0.636385	3.82392e-36
ZSCAN26	0.636316	3.91063e-36
RB1CC1	0.636288	3.94743e-36
DCAF17	0.636097	4.20096e-36
PPM1A	0.635962	4.39067e-36
ILF3	0.635679	4.81479e-36
LIN52	0.63564	4.87652e-36
RAD51AP1	0.635627	4.89727e-36
LNPK	0.63562	4.90759e-36
PARP2	0.635588	4.95918e-36
TCP1	0.635461	5.16878e-36
KANSL3	0.635026	5.95437e-36
SMC3	0.635	6.00526e-36
OXR1	0.634265	7.62218e-36
HNRNPH3	0.634146	7.92351e-36
PHF8	0.633833	8.76804e-36
TMEM181	0.633797	8.87017e-36
RCN2	0.633698	9.15787e-36
TFCP2	0.633653	9.29238e-36
IFT81	0.633597	9.46267e-36
EIF4A2	0.633486	9.80782e-36
CDKAL1	0.633479	9.83247e-36
ZNF558	0.633467	9.86962e-36
NFATC3	0.633418	1.00265e-35
TMED8	0.633293	1.04418e-35
NFYA	0.633194	1.0778e-35
LRRC40	0.632981	1.15473e-35
ARL5B	0.632711	1.25969e-35
PEX7	0.632587	1.31086e-35
MAP3K2	0.632497	1.34959e-35
PCNP	0.632386	1.39868e-35
NFYB	0.632231	1.4703e-35
SENP1	0.632086	1.54054e-35
C17orf80	0.631749	1.71685e-35
TP53BP2	0.631687	1.75136e-35
RBBP6	0.63165	1.77231e-35
ZBTB34	0.631594	1.80403e-35
RAD21	0.631505	1.85651e-35
C10orf88	0.631422	1.90635e-35
TJAP1	0.631276	1.99805e-35
HIPK1	0.631259	2.00918e-35
TLK2	0.630746	2.36793e-35
IWS1	0.63066	2.43347e-35
UBTD2	0.630455	2.5983e-35
RLF	0.630171	2.84549e-35
SMARCE1	0.630065	2.94295e-35
CCNT2	0.62981	3.19256e-35
CSRNP2	0.629763	3.24084e-35
HMGN4	0.629686	3.32173e-35
TRAPPC8	0.629621	3.39103e-35
STX7	0.629608	3.40559e-35
LRIG2	0.629567	3.45019e-35
DNA2	0.629132	3.9623e-35
RFC1	0.629099	4.00398e-35
CEP85	0.629065	4.04719e-35
RNF38	0.628901	4.26397e-35
TOP2B	0.628749	4.47493e-35
MEAF6	0.628649	4.61991e-35
XRN2	0.628536	4.78847e-35
TUT4	0.62843	4.95317e-35
ZNF280C	0.628391	5.01392e-35
SLC25A36	0.628359	5.06485e-35
WAC	0.628355	5.07197e-35
PREP	0.62786	5.9326e-35
CWC22	0.627812	6.02322e-35
MBTPS1	0.627812	6.0245e-35
UBXN7	0.62747	6.71293e-35
G2E3	0.627401	6.85945e-35
SIRT1	0.627127	7.48055e-35
ZNF644	0.627036	7.69877e-35
PCMT1	0.626858	8.14297e-35
TIMELESS	0.626789	8.32198e-35
LANCL1	0.626289	9.74402e-35
NCAPH	0.626274	9.79008e-35
VEZF1	0.625872	1.11079e-34
CENPF	0.625662	1.18674e-34
SMAD5	0.625485	1.25445e-34
KPNB1	0.625447	1.26949e-34
N4BP2	0.625355	1.3066e-34
DPF2	0.624983	1.46859e-34
KLHL28	0.624548	1.68295e-34
ZNF664	0.624542	1.68561e-34
FAM98B	0.624531	1.69141e-34
C1orf109	0.624359	1.78504e-34
SMARCAD1	0.624333	1.79999e-34
DNAJC14	0.624295	1.82111e-34
ARID4A	0.624236	1.85532e-34
DCAF16	0.624232	1.85771e-34
ZFP1	0.624116	1.92631e-34
PBRM1	0.624091	1.94133e-34
EXTL2	0.624066	1.95641e-34
PPHLN1	0.624059	1.96078e-34
COIL	0.623623	2.24605e-34
ZNF445	0.623242	2.52953e-34
BRD1	0.623086	2.65504e-34
MNAT1	0.622751	2.94694e-34
MED13	0.62275	2.94764e-34
DDX5	0.622689	3.00473e-34
TBP	0.622634	3.05576e-34
SART3	0.622604	3.08493e-34
BPTF	0.622483	3.20302e-34
GOLIM4	0.622277	3.41425e-34
THAP9	0.622128	3.57624e-34
PRRC2B	0.621956	3.77151e-34
PAXIP1	0.621908	3.82821e-34
NUP153	0.621881	3.86045e-34
KIF5B	0.621485	4.36405e-34
GNA13	0.621472	4.38096e-34
BICRAL	0.62146	4.39833e-34
ZKSCAN8	0.621457	4.40244e-34
API5	0.621456	4.4027e-34
RABGAP1	0.621284	4.64358e-34
SEC61A2	0.620422	6.0591e-34
PDSS2	0.62034	6.21561e-34
LRP6	0.620226	6.43614e-34
DEK	0.620151	6.58669e-34
YAF2	0.620044	6.80799e-34
RERE	0.619964	6.9775e-34
LIG3	0.619903	7.10908e-34
SUPT16H	0.619873	7.17619e-34
CARM1	0.619824	7.2852e-34
PDS5A	0.619796	7.34826e-34
PTBP1	0.619791	7.35918e-34
ZC3H7B	0.619688	7.59565e-34
ZNF24	0.619447	8.1797e-34
SLC25A17	0.619443	8.18918e-34
ZNF510	0.619433	8.21623e-34
CLASP1	0.619368	8.38166e-34
SRPK1	0.619192	8.84688e-34
SNRNP200	0.619106	9.08275e-34
KLHL8	0.618861	9.79137e-34
NEDD1	0.618425	1.11904e-33
CRY1	0.6184	1.12765e-33
E2F7	0.618393	1.13001e-33
FRS2	0.618322	1.15465e-33
IGF2R	0.618021	1.26617e-33
SMURF2	0.617901	1.31326e-33
MTO1	0.617851	1.33345e-33
USP16	0.617823	1.34522e-33
RMND5A	0.617551	1.46142e-33
TFAM	0.617544	1.46473e-33
RNF41	0.617294	1.58058e-33
JADE3	0.617128	1.6628e-33
AC118549.1	0.617051	1.7021e-33
PRDM10	0.617003	1.72693e-33
ZNF639	0.616923	1.76974e-33
ATRX	0.616904	1.77976e-33
CEP57L1	0.616766	1.85643e-33
POLR2B	0.616639	1.92963e-33
ZBTB41	0.616534	1.99184e-33
MBIP	0.616485	2.02189e-33
ZBTB1	0.616366	2.09654e-33
PUM2	0.616344	2.11049e-33
PPP3CB	0.616247	2.17323e-33
PLCG1	0.61624	2.17778e-33
NUDT3	0.616237	2.17999e-33
REST	0.616231	2.18375e-33
ARMC2	0.615965	2.36759e-33
TERF1	0.615599	2.64509e-33
TTC33	0.61555	2.68477e-33
BRD2	0.615404	2.8064e-33
AZIN1	0.615219	2.96794e-33
FGFR1OP	0.615217	2.96945e-33
SP2	0.615027	3.14585e-33
ZBTB33	0.615	3.1716e-33
NEK1	0.614965	3.20537e-33
LRRCC1	0.614896	3.27289e-33
TMX3	0.614871	3.29677e-33
POU2F1	0.614839	3.32908e-33
KLHL23	0.614816	3.35257e-33
MAP4K3	0.614738	3.43287e-33
ZSCAN32	0.614714	3.4575e-33
USP33	0.614695	3.47751e-33
SMC1A	0.614301	3.9167e-33
RAB2B	0.614207	4.029e-33
PDCD2	0.614159	4.08735e-33
AP5M1	0.61413	4.12292e-33
RSBN1L	0.614009	4.27688e-33
TADA1	0.613878	4.44842e-33
PIK3C2A	0.613853	4.48263e-33
RAB11FIP2	0.613463	5.04073e-33
SRRM1	0.613462	5.04237e-33
ZNF217	0.613165	5.51215e-33
MTF2	0.613095	5.62926e-33
C8orf37	0.612947	5.88487e-33
TRPM7	0.612911	5.94968e-33
PRKDC	0.612854	6.05134e-33
CLSPN	0.612806	6.1392e-33
GTF3C3	0.612753	6.23804e-33
YY1	0.612685	6.36629e-33
GATAD2B	0.612442	6.84661e-33
RRN3	0.612418	6.89756e-33
POLH	0.612369	6.99921e-33
HAUS6	0.612264	7.22294e-33
ERCC6L2	0.612209	7.34286e-33
FAM168B	0.612182	7.4024e-33
GVQW2	0.611745	8.43545e-33
TAF2	0.611744	8.43667e-33
ZFP91	0.611705	8.53645e-33
GORAB	0.611644	8.69259e-33
SNRNP48	0.611601	8.80637e-33
ZFAND3	0.611553	8.9313e-33
EP300	0.611548	8.9456e-33
RALGAPA1	0.611398	9.35668e-33
DPY19L4	0.611291	9.65978e-33
CHD6	0.611272	9.7148e-33
CEP250	0.611238	9.81319e-33
PRPF38B	0.611177	9.9925e-33
ZBTB14	0.611128	1.01393e-32
BRPF3	0.611002	1.05269e-32
WEE1	0.610846	1.10295e-32
RMI1	0.610773	1.12732e-32
UHRF1BP1	0.610747	1.13603e-32
KLHL15	0.610739	1.13869e-32
PCGF6	0.610694	1.15391e-32
ZFX	0.610669	1.1626e-32
FUBP3	0.610602	1.18611e-32
SRSF2	0.610593	1.1893e-32
HS2ST1	0.61058	1.19367e-32
SRGAP2B	0.610182	1.34388e-32
GTF2H3	0.610163	1.3514e-32
CCNT1	0.610112	1.37202e-32
CCDC43	0.610044	1.4e-32
MSL1	0.610021	1.40975e-32
ZNF180	0.609893	1.46438e-32
NEMF	0.609839	1.48802e-32
SIN3A	0.609837	1.48873e-32
CCAR1	0.609804	1.50341e-32
UBE2J1	0.609772	1.51776e-32
TBCCD1	0.609467	1.66165e-32
MED20	0.609243	1.77534e-32
RNF20	0.609243	1.77534e-32
SEPHS1	0.609179	1.80945e-32
STRN3	0.6091	1.85212e-32
ATXN7L3B	0.60908	1.86296e-32
MFSD14A	0.60894	1.94188e-32
HTATSF1	0.608932	1.94637e-32
TAF11	0.608819	2.01283e-32
DEPDC1	0.608669	2.10395e-32
ZNF326	0.6086	2.14733e-32
C2CD5	0.608443	2.24944e-32
SMCHD1	0.608363	2.3028e-32
ZNF507	0.60827	2.36733e-32
TNKS	0.608176	2.43389e-32
ZNF146	0.608066	2.51428e-32
SOCS4	0.608055	2.52233e-32
HNRNPD	0.608014	2.55277e-32
C2orf69	0.607977	2.58107e-32
SGPL1	0.607763	2.74913e-32
BAZ2B	0.607661	2.83237e-32
SRSF11	0.60765	2.84177e-32
OBI1	0.607562	2.9168e-32
RNF34	0.607414	3.0465e-32
CEP162	0.607401	3.05762e-32
TRRAP	0.607343	3.11085e-32
PLEKHA3	0.607277	3.17164e-32
SPAG9	0.607208	3.23636e-32
XPO1	0.607203	3.2415e-32
RBM27	0.607114	3.32744e-32
NIPSNAP2	0.607087	3.35392e-32
ZBTB39	0.607017	3.42385e-32
SAV1	0.606412	4.08898e-32
MRPL18	0.606365	4.14552e-32
FOXO3B	0.606311	4.21144e-32
GNB1	0.606181	4.3747e-32
SRSF4	0.60618	4.37576e-32
PHF2	0.606178	4.37934e-32
SPOP	0.606004	4.60747e-32
APAF1	0.605883	4.77385e-32
RBM12	0.60574	4.97851e-32
AFDN	0.60561	5.17151e-32
TOR1AIP1	0.605538	5.28136e-32
ARID4B	0.605482	5.36848e-32
GGNBP2	0.605429	5.45204e-32
TCF20	0.605387	5.51974e-32
U2AF2	0.605375	5.53864e-32
SMG8	0.605339	5.59757e-32
KPNA5	0.60507	6.05354e-32
ARL6IP1	0.604931	6.30542e-32
MED1	0.604807	6.53716e-32
BUB1B	0.604727	6.69094e-32
DHX35	0.604722	6.7011e-32
GPN3	0.604501	7.14706e-32
WRN	0.604375	7.41467e-32
DBF4B	0.603913	8.48057e-32
ZNF236	0.603874	8.57687e-32
FAM13B	0.603793	8.77989e-32
EFCAB14	0.603664	9.11669e-32
NSUN6	0.603656	9.1368e-32
ESF1	0.603592	9.30808e-32
ZBTB26	0.603362	9.94988e-32
TBC1D22B	0.603356	9.96924e-32
AKIRIN2	0.603332	1.00382e-31
FAM133B	0.60308	1.08e-31
DNAAF2	0.603063	1.08522e-31
PAPOLG	0.603047	1.09036e-31
MAPK8	0.602954	1.11984e-31
VGLL4	0.60272	1.19849e-31
EPB41	0.602703	1.20443e-31
ZNF821	0.602573	1.25041e-31
TULP3	0.602515	1.27165e-31
SENP7	0.602508	1.27423e-31
SMAD1	0.60248	1.28473e-31
ULBP3	0.602452	1.29523e-31
DENR	0.602419	1.30766e-31
AGTPBP1	0.602359	1.33036e-31
RNFT1	0.602298	1.3539e-31
ZNF227	0.602147	1.41432e-31
SUV39H2	0.602086	1.43953e-31
CEP135	0.601979	1.48456e-31
SNX4	0.601876	1.52956e-31
UNK	0.60183	1.55012e-31
KDM1B	0.601797	1.56487e-31
BEND3	0.601752	1.58524e-31
ZBTB8A	0.601746	1.58819e-31
SETD2	0.601648	1.63356e-31
KIF2A	0.601625	1.64445e-31
KLHL9	0.601381	1.76419e-31
NRF1	0.60136	1.77476e-31
CAND1	0.601047	1.94191e-31
ZNF235	0.601009	1.96329e-31
CEP290	0.600888	2.03277e-31
UBIAD1	0.600881	2.03734e-31
BUB1	0.600728	2.12903e-31
NUP107	0.600435	2.31551e-31
MFSD4B	0.600421	2.32501e-31
MBOAT1	0.600382	2.35088e-31
RGMB	0.600322	2.39183e-31
UBE2E3	0.600184	2.48836e-31
EIF2AK3	0.600141	2.51916e-31
NAA30	0.599919	2.68484e-31
NEK4	0.599546	2.98802e-31
VPS13B	0.599461	3.06096e-31
PKD2	0.599401	3.11456e-31
LMNB1	0.599385	3.12852e-31
UBXN2B	0.59936	3.15081e-31
NONO	0.599336	3.17262e-31
RTL6	0.599322	3.18543e-31
CTDSPL2	0.599206	3.29236e-31
INIP	0.599168	3.32861e-31
ZNF713	0.599101	3.39326e-31
ZNF77	0.599074	3.41928e-31
CERS6	0.599019	3.47364e-31
MYLIP	0.598718	3.78514e-31
UTP20	0.598631	3.87996e-31
ODF2	0.598527	3.99774e-31
TRIM23	0.598425	4.1151e-31
ARID1A	0.598249	4.32644e-31
HNRNPUL2	0.598026	4.61077e-31
TAF1	0.597994	4.65211e-31
HLTF	0.597973	4.68081e-31
GTF3C4	0.597571	5.24682e-31
KLF11	0.597545	5.28568e-31
HNRNPM	0.597271	5.71415e-31
WBP11	0.597242	5.76074e-31
NKIRAS2	0.597195	5.83912e-31
TMEM242	0.597086	6.0219e-31
SNX25	0.597019	6.13868e-31
QSER1	0.596735	6.65304e-31
PNRC2	0.596731	6.66091e-31
MAU2	0.596495	7.12046e-31
ZNF124	0.596437	7.23857e-31
LRIG3	0.596297	7.53152e-31
ZNF26	0.596184	7.77531e-31
EPC1	0.596022	8.1407e-31
MARCHF5	0.596006	8.17613e-31
ZNF397	0.595976	8.24719e-31
TRMT13	0.595893	8.44187e-31
PRPF39	0.595877	8.48086e-31
C11orf58	0.595569	9.25027e-31
AP3M1	0.595298	9.98678e-31
TDG	0.595211	1.02344e-30
UBE2O	0.595181	1.03214e-30
NUP58	0.595035	1.0754e-30
RNF220	0.594985	1.09078e-30
RBBP5	0.594854	1.13158e-30
ZNHIT6	0.594668	1.1924e-30
NEK9	0.594639	1.20238e-30
MSANTD3-TMEFF1	0.59461	1.21222e-30
TMEM184C	0.594565	1.22749e-30
SNW1	0.594512	1.24604e-30
TMTC3	0.594433	1.27407e-30
TET2	0.594329	1.31167e-30
THAP1	0.594185	1.36575e-30
PTPRK	0.594058	1.41567e-30
UBTF	0.593979	1.44722e-30
RAVER1	0.59388	1.48809e-30
PARG	0.593802	1.52083e-30
CEP83	0.593733	1.5506e-30
PHF10	0.593716	1.55798e-30
RFC5	0.59371	1.56079e-30
GLO1	0.593691	1.56891e-30
ARMCX5	0.593689	1.57005e-30
GSTCD	0.593414	1.69574e-30
DYNC1I2	0.593341	1.73049e-30
VHL	0.593207	1.79677e-30
HELZ	0.593158	1.82182e-30
ZNF248	0.593057	1.8739e-30
ZNF410	0.592986	1.91147e-30
KDM6A	0.592832	1.99569e-30
TOPORS	0.592752	2.0409e-30
TPR	0.592588	2.13645e-30
FAM120B	0.592559	2.15391e-30
NAF1	0.592505	2.18663e-30
ZNF260	0.592489	2.19645e-30
SF3A1	0.59248	2.20182e-30
ZNF74	0.592429	2.23331e-30
FAM8A1	0.592349	2.28345e-30
SRSF6	0.592332	2.29479e-30
SMARCC2	0.592292	2.32054e-30
PPIG	0.592269	2.3354e-30
ZNRF3	0.592253	2.34579e-30
TGDS	0.59217	2.40078e-30
LPP	0.592129	2.4282e-30
PIAS2	0.592034	2.49354e-30
EP400	0.591965	2.54206e-30
RBM25	0.591943	2.55771e-30
KIAA1586	0.591918	2.57514e-30
PPAT	0.591906	2.58427e-30
COX11	0.591901	2.58733e-30
METTL14	0.591861	2.61639e-30
EVI5	0.591827	2.64147e-30
RSBN1	0.591422	2.95658e-30
DBR1	0.591357	3.01038e-30
TET3	0.591319	3.04265e-30
DDX46	0.591218	3.12943e-30
TPGS2	0.591147	3.19204e-30
SNX27	0.591122	3.21413e-30
CFAP97	0.591099	3.23458e-30
SASS6	0.591064	3.26606e-30
RFWD3	0.591052	3.27693e-30
KDM4A	0.591025	3.30163e-30
TRIT1	0.591021	3.30558e-30
ATP2C1	0.590938	3.38232e-30
GARNL3	0.590658	3.65635e-30
NCOA5	0.590592	3.72321e-30
PPP3R1	0.590576	3.74001e-30
ARHGAP5	0.590569	3.74698e-30
OLA1	0.590511	3.80806e-30
ZRANB2	0.590481	3.83956e-30
RPA1	0.590433	3.89155e-30
SEPTIN2	0.590328	4.00571e-30
PIP4K2B	0.590245	4.09927e-30
MGA	0.590203	4.147e-30
ARL13B	0.590122	4.24204e-30
ELF2	0.590118	4.24664e-30
ZNF263	0.590056	4.31965e-30
LCA5	0.589808	4.62661e-30
PCMTD2	0.58974	4.71443e-30
ICE2	0.589662	4.8169e-30
COG6	0.589651	4.8316e-30
SWT1	0.589579	4.9289e-30
RAB3GAP1	0.58956	4.95508e-30
PNISR	0.589559	4.95605e-30
BLOC1S5	0.589519	5.01146e-30
FANCC	0.589502	5.03525e-30
TOM1L1	0.589469	5.08171e-30
FXR1	0.589405	5.17218e-30
KDM3B	0.58937	5.22243e-30
DBT	0.589349	5.25182e-30
JKAMP	0.589349	5.2521e-30
ABL1	0.589316	5.3005e-30
ADNP2	0.589197	5.47677e-30
DNAJC16	0.589135	5.57258e-30
ADO	0.589008	5.77022e-30
C2CD3	0.58886	6.01153e-30
CBWD2	0.588512	6.6168e-30
PAIP2	0.588095	7.4206e-30
PARP1	0.587948	7.72729e-30
LTN1	0.587775	8.1022e-30
TAPT1	0.587771	8.11218e-30
SMC2	0.587666	8.3478e-30
RAVER2	0.587662	8.35768e-30
ZNF189	0.587653	8.37953e-30
COMMD2	0.587578	8.55246e-30
TEFM	0.587492	8.75641e-30
CNOT9	0.58741	8.95698e-30
DCAF12	0.587408	8.96114e-30
PAXBP1	0.587363	9.07227e-30
NSRP1	0.587301	9.22894e-30
HNRNPC	0.587285	9.26947e-30
SET	0.587114	9.71362e-30
PIGK	0.587013	9.98537e-30
MIER1	0.586966	1.01147e-29
VPS35	0.586879	1.03605e-29
KIFBP	0.586758	1.07091e-29
CASC3	0.586746	1.07444e-29
SMAP1	0.586694	1.08978e-29
PEX2	0.586648	1.10364e-29
NANP	0.58653	1.13987e-29
STAU1	0.586382	1.18684e-29
GANAB	0.586249	1.23093e-29
QRICH1	0.586192	1.25023e-29
IKZF4	0.586124	1.27344e-29
SMNDC1	0.586118	1.2755e-29
CA5B	0.586104	1.28052e-29
NCKAP1	0.585965	1.33011e-29
TRAPPC6B	0.585949	1.33585e-29
EIF4G2	0.585932	1.34196e-29
RBM4B	0.585852	1.37164e-29
BRMS1L	0.5858	1.39142e-29
ERBIN	0.585721	1.42154e-29
TAF3	0.585657	1.44671e-29
RBM12B	0.585553	1.48829e-29
INCENP	0.585509	1.50624e-29
DYRK1A	0.58548	1.51812e-29
CNTRL	0.58527	1.60745e-29
IMPAD1	0.585269	1.60808e-29
ZNF496	0.585239	1.62092e-29
LRBA	0.585223	1.62812e-29
SF1	0.585177	1.64879e-29
LUC7L2	0.585151	1.6605e-29
BAZ1B	0.585133	1.66848e-29
LRRC8B	0.585021	1.72037e-29
KAT6A	0.584999	1.73033e-29
CCNE2	0.584881	1.78674e-29
DHX36	0.584847	1.80369e-29
THAP5	0.584739	1.85755e-29
WDR35	0.584728	1.8631e-29
GIGYF2	0.584703	1.87576e-29
CHERP	0.584615	1.92075e-29
RAD23B	0.584577	1.9407e-29
SMARCD1	0.584403	2.03476e-29
MCM8	0.584387	2.04349e-29
SF3B1	0.584361	2.0584e-29
CEP68	0.584318	2.08231e-29
UBE3A	0.584316	2.08356e-29
KPNA6	0.584273	2.10811e-29
DDX3X	0.584215	2.14153e-29
PPP4R3A	0.584144	2.18269e-29
SGO2	0.584132	2.19e-29
PHACTR4	0.583994	2.27374e-29
REV1	0.583884	2.34255e-29
ACAP2	0.583854	2.36178e-29
CSNK2A1	0.583684	2.47295e-29
GPR180	0.583638	2.50392e-29
EPG5	0.583601	2.52869e-29
NBPF20	0.58357	2.55008e-29
DCLRE1B	0.583495	2.60231e-29
KRIT1	0.583447	2.63682e-29
SMG1	0.583406	2.66636e-29
PDCL3	0.583393	2.67522e-29
CFAP20	0.583235	2.79205e-29
PRMT9	0.583157	2.85156e-29
MRPL42	0.583095	2.89994e-29
ABRAXAS1	0.583062	2.9257e-29
ZBTB21	0.582912	3.04682e-29
AMMECR1L	0.582801	3.13957e-29
TMEM68	0.58276	3.17426e-29
TBC1D15	0.582738	3.1936e-29
LIMS1	0.58271	3.21781e-29
ZNF367	0.582621	3.29632e-29
BARD1	0.582537	3.37196e-29
ZNF782	0.582489	3.41552e-29
STAM2	0.582447	3.45449e-29
HSPA14	0.582393	3.50528e-29
CYB5R4	0.582328	3.56708e-29
SMARCA5	0.582299	3.59511e-29
GGA2	0.582191	3.70096e-29
SDAD1	0.582083	3.81072e-29
EWSR1	0.582042	3.85319e-29
VPS8	0.582031	3.86382e-29
KIAA1109	0.581989	3.90781e-29
GPATCH2	0.581948	3.95172e-29
R3HDM2	0.581691	4.23425e-29
DNAJC24	0.581403	4.57514e-29
SNX13	0.581358	4.63099e-29
AGPS	0.581309	4.69174e-29
MAPK1	0.581287	4.72058e-29
SCYL3	0.58127	4.74186e-29
NARS1	0.581265	4.74828e-29
LRRC57	0.581248	4.7695e-29
NDC1	0.581136	4.91559e-29
SBF2	0.581012	5.08231e-29
MRTFB	0.580969	5.1403e-29
ZBED4	0.580636	5.6211e-29
AP1S2	0.580533	5.77798e-29
MARCHF7	0.580491	5.84261e-29
AP3M2	0.580378	6.02313e-29
NUP35	0.58036	6.05135e-29
KIF27	0.580344	6.07839e-29
HNRNPH1	0.580189	6.3353e-29
HNRNPLL	0.580111	6.46987e-29
SOGA1	0.58006	6.55852e-29
SRP54	0.579992	6.67903e-29
BOD1L1	0.579955	6.74425e-29
CBFA2T2	0.579855	6.92784e-29
SLC35A5	0.579844	6.94829e-29
RSF1	0.579841	6.95244e-29
TEX10	0.579801	7.02885e-29
HNRNPA1	0.579633	7.35116e-29
RLIM	0.579607	7.40254e-29
PGAP1	0.579519	7.57798e-29
GINS1	0.57951	7.59573e-29
UVRAG	0.57948	7.6563e-29
PRPF40A	0.579318	7.99642e-29
PPP4R3B	0.579298	8.03874e-29
CIT	0.579268	8.10268e-29
NBR1	0.579196	8.25918e-29
KMT2C	0.578982	8.7453e-29
B3GAT2	0.578905	8.92639e-29
FBXL12	0.578831	9.10254e-29
ATXN10	0.578825	9.11767e-29
TUBA1B	0.578824	9.12124e-29
PSMD10	0.578821	9.12881e-29
ZC3H13	0.578744	9.31734e-29
SDE2	0.578729	9.35418e-29
RYBP	0.578596	9.6904e-29
ELK1	0.578577	9.74069e-29
SOCS5	0.578529	9.86683e-29
YME1L1	0.578443	1.00928e-28
BBS1	0.578309	1.04602e-28
WDR11	0.578253	1.06167e-28
ATF1	0.578223	1.07015e-28
QKI	0.578211	1.07351e-28
MEX3D	0.577961	1.1472e-28
TTC3	0.577941	1.15336e-28
PPIP5K2	0.577927	1.15765e-28
PDS5B	0.577886	1.17053e-28
OPA1	0.57784	1.18483e-28
DDX20	0.577814	1.19313e-28
TGFBRAP1	0.577813	1.19328e-28
SMC6	0.577756	1.21149e-28
MGAT5	0.577689	1.23306e-28
HIRA	0.577634	1.25139e-28
ZNF674	0.577529	1.2865e-28
PRDM2	0.577328	1.357e-28
HAT1	0.577271	1.37762e-28
ITCH	0.577247	1.38663e-28
CPSF7	0.577199	1.40424e-28
USP22	0.577135	1.42834e-28
DEPDC1B	0.577097	1.44257e-28
CEP128	0.577043	1.46354e-28
PGS1	0.576992	1.48353e-28
BDP1	0.576872	1.53121e-28
KANSL1L	0.576855	1.53798e-28
CUL4B	0.57685	1.54018e-28
CCDC93	0.576765	1.5753e-28
COPS8	0.57663	1.63253e-28
STXBP4	0.576575	1.65634e-28
IKZF5	0.576508	1.68605e-28
SSB	0.576503	1.68789e-28
AHCYL1	0.576499	1.68991e-28
KIF15	0.576239	1.80978e-28
ZNF484	0.575872	1.99389e-28
GXYLT1	0.57585	2.00563e-28
MOB1B	0.57584	2.01096e-28
PAPOLA	0.575807	2.02834e-28
HNRNPF	0.575765	2.0512e-28
KIAA1958	0.575742	2.06359e-28
MRPS23	0.57565	2.11389e-28
ASXL2	0.575593	2.14583e-28
CDC7	0.575547	2.1721e-28
C9orf72	0.575511	2.19267e-28
SFPQ	0.57545	2.22824e-28
NAA40	0.575393	2.26242e-28
USP42	0.57538	2.26983e-28
DYNC1LI2	0.575293	2.32218e-28
SCAF4	0.575291	2.32378e-28
LONP2	0.575253	2.34711e-28
CENPE	0.575228	2.36261e-28
PKN2	0.575158	2.40661e-28
EIF1AX	0.575071	2.4619e-28
USP47	0.575024	2.49287e-28
KDM5C	0.575002	2.50728e-28
POLR2D	0.574905	2.57216e-28
CLASP2	0.574903	2.57356e-28
ZC3H11A	0.574889	2.58249e-28
ISOC1	0.574857	2.6043e-28
STAG2	0.574798	2.64513e-28
CRLF3	0.574782	2.65608e-28
FAM122A	0.574739	2.6863e-28
WDR20	0.574649	2.7506e-28
BMT2	0.574462	2.88942e-28
TANC1	0.574443	2.90361e-28
CCDC59	0.5744	2.93647e-28
PTPDC1	0.574369	2.96064e-28
FBXO28	0.574364	2.96437e-28
KBTBD4	0.574314	3.00337e-28
BCOR	0.574237	3.06498e-28
ATP2B1	0.574133	3.14949e-28
DDX50	0.574085	3.18954e-28
CDKN1B	0.573896	3.35148e-28
NBPF12	0.57379	3.44517e-28
TOP1	0.573771	3.46277e-28
GEMIN5	0.573525	3.69256e-28
ING3	0.573511	3.70658e-28
KCTD20	0.573499	3.71847e-28
PHF12	0.573468	3.7485e-28
MEGF9	0.573379	3.83685e-28
TGS1	0.573278	3.93923e-28
CEP170	0.57325	3.96762e-28
TNKS2	0.573146	4.07686e-28
PMS1	0.573043	4.18808e-28
SCAI	0.573032	4.20023e-28
LRRC58	0.573021	4.2123e-28
METTL3	0.573	4.23557e-28
ZBTB12	0.572846	4.40955e-28
ATG14	0.572834	4.42376e-28
SPIDR	0.572783	4.48228e-28
TERF2IP	0.572695	4.58634e-28
TEX2	0.572666	4.62102e-28
C5orf24	0.572494	4.83386e-28
DCAKD	0.572483	4.84714e-28
LZTFL1	0.572466	4.86869e-28
ERCC4	0.572429	4.91577e-28
SUMO2	0.572368	4.99426e-28
ANKRD46	0.572345	5.02484e-28
HACD3	0.572308	5.07334e-28
TRAM2	0.572216	5.19655e-28
MTBP	0.572173	5.25533e-28
STAG1	0.572023	5.46424e-28
RALGAPB	0.571983	5.52125e-28
AREL1	0.571976	5.53088e-28
WDR47	0.57196	5.55429e-28
QTRT2	0.57191	5.62727e-28
ASB3	0.571843	5.72541e-28
ATE1	0.571795	5.79778e-28
PHTF2	0.571788	5.80875e-28
RANBP3	0.571769	5.83687e-28
STXBP3	0.571709	5.92848e-28
TBCEL	0.571593	6.10971e-28
PCBP2	0.571398	6.42735e-28
RAD17	0.571343	6.52089e-28
LMAN1	0.571298	6.59734e-28
FAM172A	0.571254	6.67272e-28
HERC1	0.57123	6.71461e-28
MCMBP	0.571211	6.74718e-28
DDHD1	0.571191	6.78349e-28
SGTB	0.571176	6.80933e-28
NCL	0.57116	6.83687e-28
ANKRD12	0.571074	6.99217e-28
JMY	0.57096	7.20102e-28
TMEM241	0.570855	7.40004e-28
NBPF1	0.570812	7.48302e-28
C4orf46	0.570709	7.68455e-28
METAP2	0.570697	7.7089e-28
GPBP1L1	0.570644	7.81483e-28
MED13L	0.570477	8.16157e-28
DIS3L	0.570379	8.36975e-28
SNTB2	0.570369	8.39148e-28
ZNF654	0.570275	8.59943e-28
RACGAP1	0.57017	8.83502e-28
RBBP9	0.570162	8.85463e-28
PIK3CA	0.570146	8.8905e-28
CDK2	0.570097	9.00434e-28
SHTN1	0.569905	9.46207e-28
YEATS2	0.569804	9.71318e-28
MSL2	0.569721	9.92211e-28
TASOR	0.569617	1.01934e-27
WDTC1	0.569558	1.03483e-27
PJA2	0.569548	1.0376e-27
KLHDC2	0.569516	1.04623e-27
CEPT1	0.569486	1.0543e-27
UNG	0.569423	1.07157e-27
ZXDA	0.569355	1.09042e-27
STMN1	0.569351	1.09153e-27
TNRC6B	0.569287	1.1097e-27
DDHD2	0.569163	1.14585e-27
ZNF2	0.569104	1.16326e-27
RXRB	0.568953	1.20937e-27
TMEM170A	0.56886	1.23884e-27
RSPRY1	0.568855	1.24054e-27
USP28	0.568838	1.24595e-27
CEP70	0.568799	1.25834e-27
CDC73	0.568672	1.30033e-27
LIN9	0.568573	1.33377e-27
SOCS7	0.568551	1.34143e-27
SSRP1	0.568503	1.35802e-27
FAM53C	0.568453	1.37543e-27
POLDIP3	0.56843	1.38361e-27
TBC1D19	0.568415	1.38896e-27
CGGBP1	0.568362	1.40805e-27
DVL2	0.56831	1.42686e-27
PDE5A	0.568164	1.48146e-27
TUBG1	0.568159	1.48332e-27
SEC24B	0.568155	1.48514e-27
RPRD1A	0.568147	1.48801e-27
DMTF1	0.56792	1.5773e-27
RMND1	0.567846	1.60772e-27
RAB28	0.567794	1.62909e-27
TTC26	0.567788	1.63173e-27
TAF9B	0.567772	1.63847e-27
ORC6	0.56771	1.66457e-27
RO60	0.567479	1.76616e-27
STRBP	0.567438	1.78462e-27
SLC35A3	0.567319	1.83999e-27
PPP1CC	0.567254	1.87076e-27
LRCH3	0.567218	1.88819e-27
RECQL	0.567165	1.91379e-27
WDR82	0.567163	1.9148e-27
BIRC6	0.567023	1.98491e-27
NCOA1	0.56702	1.9863e-27
DDX17	0.567017	1.988e-27
IPO8	0.56679	2.1066e-27
BCL7A	0.566708	2.15113e-27
IREB2	0.566563	2.23236e-27
EIF4E	0.5665	2.26852e-27
GTSE1	0.56646	2.292e-27
ELMO2	0.566397	2.32879e-27
HOOK1	0.566347	2.35879e-27
ANKRD17	0.566293	2.39179e-27
PIP5K1A	0.566208	2.44399e-27
ATG2B	0.566178	2.46288e-27
BRIP1	0.566174	2.4654e-27
PDHX	0.566138	2.48812e-27
FAM20B	0.566062	2.53714e-27
TTC8	0.566012	2.56958e-27
PIGW	0.565972	2.59569e-27
CRKL	0.565946	2.61285e-27
CAPN7	0.565907	2.6392e-27
SNX6	0.565861	2.67026e-27
B3GNT2	0.565811	2.70466e-27
KIAA0355	0.565807	2.7071e-27
ZWINT	0.565798	2.71328e-27
GTF2I	0.565763	2.73767e-27
C1orf198	0.565686	2.79165e-27
CUL5	0.565671	2.80245e-27
SMAD4	0.565577	2.87016e-27
ZCRB1	0.565509	2.92033e-27
HP1BP3	0.565465	2.95331e-27
G3BP2	0.56542	2.98732e-27
PTGES3	0.565419	2.98829e-27
ZNF140	0.56539	3.01043e-27
SMC5	0.565369	3.02663e-27
ATP7A	0.565365	3.02918e-27
TMX1	0.565355	3.03718e-27
C18orf25	0.565344	3.04577e-27
LONRF1	0.565124	3.2211e-27
BACH2	0.565095	3.24451e-27
HNRNPA2B1	0.565068	3.26751e-27
KIF18B	0.56502	3.30753e-27
KLHL11	0.564982	3.33944e-27
FAM168A	0.564828	3.47285e-27
CHD2	0.564822	3.47774e-27
RPS6KA5	0.564784	3.51112e-27
AHCTF1	0.564645	3.63725e-27
ABHD17B	0.564638	3.64361e-27
FCF1	0.564614	3.6664e-27
RPS6KC1	0.564468	3.80443e-27
ORC2	0.564412	3.85877e-27
PTCD3	0.564201	4.0714e-27
TFB1M	0.56416	4.11365e-27
TNPO2	0.564105	4.17086e-27
SMPD4	0.564093	4.18375e-27
ABRAXAS2	0.564072	4.20651e-27
PHF13	0.56399	4.29496e-27
ZCCHC4	0.563906	4.38668e-27
MON2	0.563816	4.4875e-27
CTR9	0.56375	4.56392e-27
DDX6	0.563717	4.60192e-27
RBM23	0.563472	4.8955e-27
DCAF1	0.563432	4.94504e-27
RNF8	0.563419	4.96162e-27
USP9X	0.563242	5.18817e-27
HNRNPH2	0.563197	5.2479e-27
UHRF1	0.563085	5.39892e-27
GMEB1	0.563024	5.48234e-27
TMEM161B	0.562965	5.56486e-27
INPP4A	0.562823	5.76724e-27
CDK12	0.562739	5.89016e-27
NR2C2	0.562669	5.9957e-27
FBXW8	0.562645	6.03209e-27
EMSY	0.562633	6.04999e-27
AGO1	0.562611	6.08365e-27
ZNF407	0.562515	6.23209e-27
USP10	0.56249	6.27209e-27
NPHP3	0.562313	6.55721e-27
PGGT1B	0.56228	6.61202e-27
NUP98	0.562265	6.63829e-27
TMEM260	0.562151	6.83068e-27
LMBRD1	0.562143	6.8454e-27
ARPP19	0.562089	6.93848e-27
ACIN1	0.561958	7.17133e-27
KDM2B	0.561937	7.20768e-27
PHF20L1	0.561882	7.30834e-27
SLC25A40	0.561853	7.36215e-27
CSNK1G3	0.561845	7.37704e-27
GZF1	0.561773	7.51199e-27
GINS4	0.561769	7.51946e-27
TBC1D5	0.561746	7.5622e-27
PEX19	0.561697	7.65582e-27
XPOT	0.56162	7.8057e-27
EXOC2	0.561598	7.85027e-27
PPP4R2	0.561566	7.91204e-27
SOS1	0.561517	8.01044e-27
SENP2	0.561515	8.01491e-27
USP46	0.561441	8.16469e-27
CAPRIN1	0.5614	8.24924e-27
FBXO3	0.561391	8.2674e-27
LBR	0.561373	8.30646e-27
EFL1	0.561351	8.35226e-27
CAVIN4	0.561349	8.35529e-27
OSBPL9	0.561285	8.49197e-27
ACVR1	0.561264	8.5367e-27
UXS1	0.561152	8.7798e-27
SMARCC1	0.561079	8.94038e-27
USP39	0.561019	9.07581e-27
CCNJ	0.560942	9.25319e-27
ZNF37A	0.560852	9.46528e-27
WASF1	0.560814	9.55429e-27
C12orf76	0.560716	9.79288e-27
KLHL20	0.560662	9.92525e-27
KIF18A	0.560655	9.94198e-27
PTPN9	0.560651	9.95188e-27
MTMR3	0.560604	1.007e-26
STK38L	0.560543	1.02246e-26
SOX4	0.560485	1.03764e-26
GTF2H2C	0.560402	1.05935e-26
POGZ	0.560351	1.07279e-26
AGK	0.560346	1.07421e-26
NT5DC3	0.560342	1.07535e-26
KMT2D	0.560309	1.08432e-26
MRPL19	0.56028	1.09219e-26
ANKRD26	0.56024	1.10315e-26
RAF1	0.560162	1.12489e-26
HDHD2	0.560147	1.12914e-26
CDC27	0.560146	1.12938e-26
MORF4L2	0.560133	1.13288e-26
MMADHC	0.560078	1.14876e-26
BAG5	0.559991	1.1738e-26
CREBBP	0.559927	1.19291e-26
TWSG1	0.559917	1.19564e-26
BMPR2	0.55979	1.23428e-26
MICAL3	0.559722	1.25552e-26
CASD1	0.559697	1.2632e-26
ATXN1L	0.559661	1.27471e-26
ANKIB1	0.559524	1.31883e-26
TDP1	0.559523	1.3193e-26
HSPA13	0.559457	1.34114e-26
RBL2	0.55933	1.38422e-26
PRDX3	0.559313	1.39008e-26
SMG7	0.559214	1.42511e-26
BCL9	0.559193	1.43229e-26
SETD5	0.559032	1.49109e-26
RCC1	0.559006	1.50072e-26
EXOG	0.558998	1.50376e-26
CNOT2	0.558995	1.50494e-26
SOS2	0.558986	1.50808e-26
PAPSS1	0.558918	1.53399e-26
BRWD3	0.558902	1.54018e-26
ATF7IP	0.558894	1.54313e-26
OAZ2	0.558848	1.56103e-26
SNRNP27	0.558826	1.56957e-26
TTF2	0.558807	1.5767e-26
CDC6	0.558732	1.60639e-26
APEX1	0.558683	1.62623e-26
ATXN7L3	0.558674	1.62986e-26
EEF1AKMT2	0.558621	1.65154e-26
EHMT1	0.558595	1.66234e-26
GPATCH2L	0.558464	1.71726e-26
TASP1	0.558439	1.72812e-26
NEK2	0.558318	1.78061e-26
SRSF9	0.558316	1.7814e-26
FEM1C	0.558264	1.80453e-26
WDR48	0.558202	1.83264e-26
PPM1B	0.558196	1.83543e-26
VEZT	0.558178	1.84369e-26
SCLT1	0.558035	1.91021e-26
CACYBP	0.558025	1.91493e-26
PTK2	0.558018	1.9182e-26
FOXN3	0.558005	1.92474e-26
PUS7L	0.557987	1.93329e-26
SNX9	0.55788	1.98528e-26
TMTC4	0.557824	2.01281e-26
ZKSCAN3	0.55775	2.05021e-26
RBM39	0.557735	2.05798e-26
DARS1	0.557696	2.07794e-26
ZMYM5	0.557652	2.10058e-26
MSH6	0.557613	2.12081e-26
OTUD7B	0.55759	2.13329e-26
IQCB1	0.557558	2.15023e-26
DCAF11	0.557505	2.17864e-26
MOB1A	0.557484	2.19007e-26
AGO4	0.557434	2.21731e-26
INO80D	0.557343	2.26784e-26
BRWD1	0.557328	2.27591e-26
KLHL42	0.557292	2.29636e-26
CIP2A	0.557272	2.30773e-26
GAPVD1	0.557234	2.3299e-26
DDX42	0.55721	2.34361e-26
PHLPP2	0.55715	2.37862e-26
CCDC66	0.557063	2.43008e-26
TOGARAM1	0.557021	2.45574e-26
SPEN	0.556953	2.49706e-26
DCAF5	0.55692	2.51796e-26
DLGAP5	0.556822	2.57947e-26
PACRGL	0.556812	2.58566e-26
SEC22C	0.5568	2.59345e-26
MIPOL1	0.556781	2.60601e-26
UBP1	0.556705	2.65528e-26
ADD3	0.556676	2.67424e-26
KRR1	0.556635	2.70142e-26
FTO	0.556594	2.72918e-26
B3GALNT1	0.556551	2.75784e-26
KIF14	0.556536	2.76809e-26
MAP7	0.556512	2.78492e-26
MACF1	0.556506	2.78902e-26
HELLS	0.556397	2.86486e-26
E2F3	0.556362	2.88987e-26
OSBP	0.556343	2.90329e-26
B3GALNT2	0.556261	2.96291e-26
ZMYM6	0.556188	3.0162e-26
HERC3	0.556126	3.06314e-26
SYNJ2BP	0.555842	3.28496e-26
CENPI	0.555841	3.28613e-26
DHX29	0.555697	3.40428e-26
CNOT8	0.555648	3.44598e-26
STAU2	0.555633	3.45804e-26
SBNO1	0.555586	3.49849e-26
PTBP2	0.555453	3.61481e-26
AKAP10	0.555448	3.61977e-26
ARVCF	0.555389	3.67215e-26
ZNF25	0.55538	3.68021e-26
PKD1	0.555347	3.71055e-26
PATL1	0.555217	3.8313e-26
MAPK1IP1L	0.555153	3.89192e-26
MTMR4	0.554953	4.08785e-26
SHQ1	0.554947	4.0939e-26
NUBPL	0.554931	4.11015e-26
AMN1	0.554825	4.2177e-26
NSD2	0.554742	4.30442e-26
CSPP1	0.554712	4.33722e-26
CNOT6	0.554698	4.3513e-26
CCDC91	0.554613	4.44314e-26
MED17	0.554611	4.44603e-26
FNTB	0.554449	4.62573e-26
SF3A3	0.554381	4.70323e-26
SLC7A6OS	0.55438	4.70513e-26
SEC23IP	0.554317	4.77762e-26
RUFY2	0.554297	4.80173e-26
RNF2	0.554256	4.85009e-26
MFN1	0.554175	4.94742e-26
NBPF11	0.554155	4.97146e-26
TAF4	0.554015	5.14484e-26
RSU1	0.554	5.16334e-26
FBXO34	0.55388	5.31707e-26
SNAPC3	0.55386	5.34392e-26
NRAS	0.553764	5.47011e-26
C5orf51	0.553727	5.52061e-26
NIPSNAP3A	0.553563	5.74575e-26
NUP54	0.553559	5.75143e-26
PTAR1	0.553537	5.78258e-26
BBS9	0.55347	5.87744e-26
OSGEPL1	0.553364	6.03229e-26
RELL1	0.553312	6.1097e-26
CYP2U1	0.55328	6.15725e-26
TBK1	0.553248	6.20608e-26
AGGF1	0.553208	6.26716e-26
SDHAF3	0.553205	6.27031e-26
ARNT	0.553137	6.37544e-26
YTHDC2	0.553115	6.40972e-26
PIK3R2	0.553102	6.43016e-26
MTM1	0.553075	6.47247e-26
KIF21A	0.552977	6.63017e-26
SGCB	0.55297	6.64119e-26
APMAP	0.552942	6.68635e-26
POGLUT3	0.552923	6.71684e-26
EIF2AK1	0.552921	6.72106e-26
DNAJC27	0.552803	6.91724e-26
NCAPD2	0.552785	6.94806e-26
RFC3	0.552781	6.95383e-26
POLR2M	0.552769	6.97471e-26
CNOT7	0.552616	7.23907e-26
PRPS2	0.552521	7.40885e-26
SYNRG	0.552473	7.49652e-26
KCTD18	0.552433	7.57e-26
EIF4G3	0.552382	7.66433e-26
LARP1B	0.552279	7.85782e-26
HNRNPDL	0.552248	7.9178e-26
FNBP1L	0.552219	7.97397e-26
BRD4	0.552201	8.00994e-26
GABPB1	0.552193	8.02489e-26
RYK	0.552164	8.08226e-26
PSMD5	0.552024	8.36072e-26
ATAD2B	0.552017	8.37589e-26
MAP3K4	0.551993	8.42563e-26
ZNF436	0.551899	8.61948e-26
TCEANC2	0.551738	8.96277e-26
BBX	0.551663	9.12797e-26
PELI1	0.551651	9.15492e-26
WDFY3	0.551573	9.32896e-26
GNPDA2	0.551503	9.4907e-26
KIF16B	0.551489	9.52122e-26
TIA1	0.551478	9.54846e-26
HIVEP2	0.551456	9.59915e-26
PPP1R2	0.551424	9.67451e-26
AC021092.2	0.551341	9.86956e-26
ZNF181	0.55132	9.92038e-26
PI4K2B	0.551299	9.97156e-26
MCM10	0.551262	1.00618e-25
WIZ	0.551212	1.01835e-25
USP34	0.55104	1.06187e-25
KDM4B	0.550816	1.12105e-25
COG5	0.550608	1.17883e-25
ZNF200	0.550569	1.19013e-25
ALKBH1	0.550532	1.20074e-25
PRMT6	0.550423	1.23277e-25
MTMR9	0.550401	1.23927e-25
ZBTB6	0.550369	1.24911e-25
FOPNL	0.550366	1.24977e-25
SS18	0.550327	1.26188e-25
NMD3	0.550288	1.27363e-25
ACTR3	0.550263	1.28132e-25
MTFMT	0.55015	1.31702e-25
JMJD1C	0.550138	1.3208e-25
CCNI	0.550076	1.34065e-25
MTOR	0.550072	1.3418e-25
CELF1	0.549981	1.37177e-25
SRGAP2C	0.549891	1.40196e-25
TECPR2	0.549751	1.45016e-25
DSTYK	0.549748	1.45124e-25
DDX55	0.549736	1.45533e-25
WWP1	0.549671	1.47847e-25
SPATA5	0.549659	1.48249e-25
DAXX	0.549654	1.4844e-25
PCNT	0.549579	1.5115e-25
ZNF689	0.54957	1.5147e-25
NEPRO	0.549501	1.54006e-25
PPP6C	0.549496	1.54206e-25
ANKRD28	0.549489	1.54459e-25
RAB3GAP2	0.549379	1.58608e-25
SMARCD2	0.549329	1.60539e-25
ZBTB22	0.549325	1.60678e-25
INTS12	0.549302	1.61577e-25
EID1	0.549295	1.61867e-25
RPAP3	0.549234	1.64247e-25
CCDC121	0.549045	1.71922e-25
LARP4	0.549017	1.7306e-25
CUL2	0.549015	1.73172e-25
CCDC112	0.54897	1.75042e-25
DIMT1	0.548799	1.82408e-25
ANKS1A	0.548671	1.88071e-25
TMCC1	0.548655	1.88821e-25
CENPL	0.548644	1.89311e-25
ANXA7	0.548625	1.90161e-25
ACLY	0.548617	1.90562e-25
MLLT10	0.548553	1.93515e-25
CCDC138	0.548547	1.93774e-25
CDCA7	0.548522	1.94966e-25
MTREX	0.548486	1.96646e-25
ZFYVE16	0.548481	1.96888e-25
TTBK2	0.548422	1.99667e-25
INO80	0.548375	2.01949e-25
GOLGA7	0.548364	2.02508e-25
ZNF174	0.548327	2.04319e-25
FBXO7	0.548287	2.06267e-25
NCAPG2	0.548241	2.08567e-25
NNT	0.548237	2.0878e-25
POM121	0.548215	2.09873e-25
ABHD3	0.548133	2.14057e-25
CORO1C	0.548088	2.16351e-25
YTHDF2	0.548069	2.17332e-25
CCDC126	0.54799	2.21525e-25
PANK3	0.54793	2.24697e-25
L3MBTL3	0.547887	2.27045e-25
ELOVL5	0.547879	2.27479e-25
POC1B	0.547877	2.27613e-25
PSIP1	0.547867	2.28143e-25
CCSAP	0.547837	2.29785e-25
RNF11	0.54775	2.34609e-25
DCUN1D1	0.547668	2.39282e-25
BLOC1S6	0.547657	2.39906e-25
ZSCAN21	0.547625	2.4177e-25
ZBTB40	0.547621	2.41985e-25
PHC1	0.54762	2.42045e-25
THAP6	0.547576	2.44642e-25
STYX	0.547568	2.45061e-25
PHACTR2	0.547558	2.45682e-25
ZSCAN29	0.547554	2.45896e-25
ARFGEF2	0.54747	2.50901e-25
KIF3A	0.547424	2.53667e-25
CSTF2T	0.547291	2.61913e-25
NUDT9	0.547248	2.64631e-25
CBFB	0.547179	2.68981e-25
NUP188	0.547163	2.70019e-25
SKI	0.547026	2.79027e-25
PEX1	0.547008	2.80242e-25
SNIP1	0.546989	2.81477e-25
ZNF384	0.546908	2.87028e-25
WDCP	0.546823	2.92874e-25
ABHD13	0.546696	3.01912e-25
ARIH1	0.546665	3.04134e-25
C1orf131	0.5466	3.08955e-25
NLK	0.546595	3.09322e-25
ZMYM3	0.546593	3.09441e-25
HNRNPUL1	0.546427	3.21967e-25
AKAP1	0.546368	3.26543e-25
ATG4C	0.546327	3.29735e-25
DDX19A	0.54631	3.31076e-25
SEH1L	0.546284	3.331e-25
WSB1	0.546266	3.34578e-25
YTHDC1	0.546254	3.35552e-25
HOOK3	0.546235	3.3701e-25
HEATR5B	0.54619	3.40641e-25
KIAA1671	0.546183	3.41221e-25
ZNF17	0.546133	3.45353e-25
CKAP2L	0.546121	3.4636e-25
WDR92	0.546084	3.49377e-25
RAB33B	0.546046	3.52567e-25
CEP192	0.545877	3.6709e-25
PEX26	0.545851	3.69366e-25
ZBTB11	0.545826	3.71515e-25
RPRD2	0.545815	3.72536e-25
SRSF7	0.545793	3.74448e-25
BAG4	0.545792	3.74525e-25
LARS2	0.545714	3.81611e-25
TTC37	0.545655	3.8695e-25
MASTL	0.545654	3.8705e-25
ENAH	0.545633	3.89004e-25
USO1	0.545608	3.91372e-25
EIF3A	0.545581	3.93892e-25
SRFBP1	0.545549	3.9686e-25
GLOD4	0.545546	3.97169e-25
WASHC4	0.545426	4.08614e-25
GEMIN2	0.545294	4.21703e-25
TMEM38B	0.545287	4.2235e-25
PTPRA	0.545022	4.49803e-25
NCOA2	0.545016	4.50428e-25
AKIRIN1	0.544863	4.67157e-25
IARS1	0.544783	4.76053e-25
OSTM1	0.544741	4.80818e-25
FBRSL1	0.544733	4.81714e-25
HSDL1	0.544709	4.84577e-25
ALG12	0.544662	4.89974e-25
MYO6	0.544651	4.91285e-25
TAF5	0.544631	4.93583e-25
NAA35	0.544534	5.05105e-25
ZNF10	0.544489	5.10525e-25
PRELID3B	0.544322	5.31049e-25
WDR26	0.54421	5.45322e-25
KIF4A	0.544195	5.47348e-25
MCM6	0.543992	5.74281e-25
UBE4B	0.543989	5.74619e-25
KDM3A	0.543982	5.75661e-25
MANBA	0.543956	5.79193e-25
ASAP1	0.543954	5.79389e-25
PPP5C	0.543883	5.89324e-25
ZNF70	0.543807	5.99919e-25
ZCCHC8	0.543775	6.04465e-25
TTL	0.543644	6.23581e-25
LIMD1	0.543526	6.41152e-25
ARMC1	0.54348	6.48132e-25
NUDT4B	0.543422	6.5714e-25
UBA3	0.5434	6.60547e-25
EEF2K	0.543335	6.70752e-25
PIAS4	0.543303	6.75763e-25
PRPF4	0.543273	6.80683e-25
URI1	0.54327	6.81192e-25
LSG1	0.543245	6.85229e-25
DAZAP2	0.543176	6.96342e-25
TCAF1	0.543165	6.98183e-25
AASDH	0.543105	7.08204e-25
CDON	0.54309	7.10746e-25
MAGT1	0.543051	7.17184e-25
IFT57	0.543051	7.17283e-25
BTBD1	0.543018	7.229e-25
PAK1	0.543002	7.25647e-25
ZCCHC14	0.542928	7.38324e-25
KANSL2	0.542844	7.53101e-25
INVS	0.542841	7.53698e-25
FMR1	0.542744	7.7108e-25
HDGFL3	0.542697	7.79745e-25
GATAD2A	0.542664	7.85733e-25
PPP1CB	0.542644	7.89474e-25
ZNF92	0.542642	7.89869e-25
RC3H1	0.542605	7.96718e-25
LRIG1	0.542533	8.10477e-25
HIVEP1	0.542463	8.23849e-25
VPS52	0.54237	8.42208e-25
RNF115	0.542354	8.45248e-25
CPSF2	0.542313	8.53503e-25
ZNF740	0.542283	8.59558e-25
CASP2	0.542273	8.6151e-25
ZBTB49	0.542264	8.63454e-25
SWAP70	0.542111	8.95135e-25
TPP2	0.542097	8.98069e-25
ADSS2	0.542023	9.13707e-25
OPHN1	0.541955	9.28518e-25
AFF4	0.54195	9.29668e-25
UBR2	0.541946	9.30526e-25
FAM193A	0.541904	9.39712e-25
SLC30A9	0.54175	9.74342e-25
CCNY	0.54174	9.76493e-25
ARL5A	0.541694	9.87102e-25
DDX1	0.541543	1.02279e-24
MRPL49	0.541393	1.05953e-24
ZNF142	0.541383	1.062e-24
MKRN2	0.541363	1.06695e-24
MCM4	0.541234	1.09969e-24
E2F6	0.541192	1.11067e-24
ZNF609	0.541179	1.11399e-24
ZNF764	0.541152	1.12098e-24
ADAM17	0.541136	1.12524e-24
UBQLN1	0.54109	1.13739e-24
CTDSP2	0.541034	1.15261e-24
TEAD1	0.540966	1.17097e-24
PSMC6	0.540867	1.19838e-24
MOSMO	0.540858	1.20094e-24
USP48	0.540777	1.22399e-24
ANAPC10	0.540753	1.23087e-24
ZMYM2	0.540582	1.28114e-24
CDK1	0.540581	1.28141e-24
GCC2	0.540578	1.28239e-24
ATXN2	0.540481	1.3118e-24
WBP4	0.540469	1.31559e-24
FYTTD1	0.540432	1.32683e-24
CYP20A1	0.540404	1.33557e-24
ANKRD6	0.540379	1.3435e-24
MAPKAPK5	0.540369	1.34666e-24
ESCO2	0.540319	1.36246e-24
ZSCAN12	0.540293	1.37075e-24
TYW5	0.540239	1.38834e-24
MCPH1	0.540217	1.39533e-24
DTD2	0.539909	1.49944e-24
ARHGEF12	0.539901	1.50226e-24
CAMKK2	0.539837	1.52496e-24
SLC2A12	0.539815	1.53258e-24
NAA25	0.5398	1.53808e-24
MIGA1	0.539655	1.59086e-24
MAML1	0.539641	1.5962e-24
MTERF2	0.539631	1.60007e-24
ZNF45	0.539628	1.60093e-24
FKBP14	0.539616	1.60544e-24
ZFHX3	0.539616	1.6055e-24
SS18L1	0.539468	1.66191e-24
NHSL1	0.539434	1.6752e-24
XRCC2	0.53934	1.71231e-24
CEP120	0.539232	1.75582e-24
RPAP2	0.539214	1.76347e-24
OGA	0.539208	1.76585e-24
PRDM4	0.539122	1.80135e-24
PCMTD1	0.539116	1.80397e-24
TMTC2	0.539053	1.83059e-24
TAF6L	0.538918	1.88926e-24
AARS2	0.538851	1.91896e-24
ZNF84	0.538815	1.93497e-24
HEATR6	0.538782	1.94979e-24
ARFGEF1	0.538744	1.96731e-24
CCDC28A	0.538736	1.97101e-24
LMLN	0.538725	1.97572e-24
NECAP1	0.538724	1.97615e-24
ICE1	0.538719	1.97866e-24
ECD	0.538718	1.97923e-24
CACHD1	0.538642	2.01421e-24
TRMT5	0.538576	2.04534e-24
CREBZF	0.538509	2.0776e-24
TOPBP1	0.53845	2.10651e-24
PHLPP1	0.538316	2.17268e-24
NUDCD2	0.538312	2.17506e-24
WRNIP1	0.538209	2.22772e-24
IARS2	0.538124	2.27205e-24
NPTN	0.537989	2.34442e-24
OSBPL11	0.537986	2.34603e-24
ALKBH8	0.537961	2.35953e-24
FNIP1	0.537923	2.38049e-24
EYA3	0.537913	2.3859e-24
NF1	0.53791	2.38753e-24
MXI1	0.537894	2.39646e-24
CDKN2AIP	0.537854	2.41888e-24
ZCCHC3	0.537796	2.45168e-24
ACBD5	0.537705	2.50385e-24
ZC3H4	0.537702	2.50575e-24
CDK4	0.537618	2.55489e-24
TBC1D31	0.537547	2.59695e-24
CNTLN	0.537535	2.60467e-24
SPICE1	0.53752	2.61373e-24
GBE1	0.537265	2.77226e-24
RCC2	0.537255	2.77885e-24
HNRNPUL2-BSCL2	0.537242	2.78712e-24
AGPAT5	0.53722	2.80162e-24
ZBTB5	0.537171	2.83323e-24
ACADM	0.537134	2.85749e-24
DDI2	0.537031	2.92641e-24
C21orf91	0.536984	2.95869e-24
USP13	0.536857	3.04676e-24
MAPK14	0.536847	3.05347e-24
FBXO11	0.536818	3.07439e-24
HSP90AA1	0.536543	3.27611e-24
APP	0.536498	3.30988e-24
BTBD7	0.536296	3.46815e-24
STX17	0.536152	3.58539e-24
DOCK1	0.536071	3.65235e-24
STAM	0.535999	3.71365e-24
HELQ	0.535995	3.71694e-24
ATP23	0.535936	3.76833e-24
SLC9A6	0.535927	3.77572e-24
DNAJC11	0.535899	3.80083e-24
ATXN1	0.53586	3.83516e-24
C2orf49	0.535857	3.83734e-24
POGK	0.535767	3.91812e-24
PRPSAP2	0.535751	3.9326e-24
VPS37C	0.535599	4.07236e-24
DLST	0.535555	4.11382e-24
BCLAF3	0.535432	4.23134e-24
PLEKHM3	0.535366	4.29628e-24
SLBP	0.535264	4.39803e-24
TTC28	0.535217	4.44663e-24
MYO9A	0.535207	4.4561e-24
ATRN	0.535199	4.46512e-24
CREB1	0.535184	4.48018e-24
TOX4	0.534978	4.69693e-24
ZNF12	0.534961	4.71569e-24
POLA1	0.534858	4.82839e-24
RBFOX2	0.534767	4.92987e-24
PDCD7	0.534704	5.0025e-24
ZNF891	0.53465	5.06457e-24
SMIM15	0.534584	5.14213e-24
MRPL50	0.534567	5.1624e-24
BHLHB9	0.53452	5.21804e-24
PRKAR1A	0.534419	5.33959e-24
ECT2	0.534348	5.42817e-24
SNX16	0.534338	5.43981e-24
WDR7	0.53421	5.60178e-24
ASH1L	0.534137	5.69699e-24
SMC4	0.53413	5.70545e-24
CMTR1	0.53405	5.81074e-24
BCAS2	0.534025	5.84475e-24
RAE1	0.533967	5.92326e-24
NDUFS1	0.533931	5.97226e-24
TNPO1	0.533904	6.00806e-24
RPS6KA3	0.533734	6.24637e-24
ACBD7	0.533718	6.26967e-24
LMBR1	0.533658	6.3558e-24
ZBTB43	0.533658	6.35611e-24
FOXJ2	0.533567	6.48935e-24
FBXL20	0.533525	6.55333e-24
GORASP2	0.533035	7.32886e-24
PIP4P1	0.532985	7.41336e-24
IRF2BPL	0.532852	7.64057e-24
SPATS2	0.532703	7.90451e-24
XPO7	0.532669	7.96566e-24
MAPRE1	0.532614	8.06742e-24
POFUT1	0.532587	8.11619e-24
CSDE1	0.532441	8.39068e-24
PRPF18	0.532432	8.40905e-24
POLR2C	0.532376	8.51552e-24
FAM104A	0.532349	8.56944e-24
OGFOD1	0.532292	8.68003e-24
SLC17A5	0.532246	8.77237e-24
SLC25A13	0.532226	8.81214e-24
EPS15	0.532111	9.04526e-24
SPINDOC	0.531988	9.30296e-24
FBXO33	0.531972	9.33611e-24
AKAP8	0.531934	9.41786e-24
ZNF41	0.531895	9.50064e-24
MED26	0.531783	9.74555e-24
PI4KA	0.531747	9.82655e-24
CDC23	0.531747	9.82697e-24
SFSWAP	0.531566	1.02392e-23
KNSTRN	0.531508	1.03754e-23
RFX3	0.531441	1.05331e-23
TRIP12	0.531412	1.06035e-23
TAF1B	0.531381	1.06789e-23
PDE7A	0.531244	1.10143e-23
HAUS2	0.531216	1.10863e-23
CYB5R3	0.531014	1.16034e-23
TRAPPC10	0.530964	1.17366e-23
NLN	0.530953	1.1767e-23
MAP3K3	0.530953	1.17675e-23
MTCH1	0.530924	1.18426e-23
ZNF22	0.530904	1.18974e-23
BRCA1	0.530789	1.22117e-23
KPNA3	0.530769	1.22669e-23
RANBP10	0.53076	1.2291e-23
PSMD14	0.530742	1.23417e-23
PROSER3	0.530693	1.24796e-23
CDR2	0.53069	1.24888e-23
TMEM167B	0.530399	1.334e-23
DLG1	0.530352	1.34804e-23
THAP12	0.530296	1.36541e-23
PHC3	0.53026	1.37651e-23
NKIRAS1	0.530198	1.39588e-23
LARP7	0.530192	1.39767e-23
GATC	0.530057	1.44119e-23
ZNF333	0.530021	1.45274e-23
AK9	0.529947	1.4775e-23
DNM1L	0.52993	1.48304e-23
TASOR2	0.529908	1.4904e-23
MBD5	0.529852	1.5094e-23
RNF185	0.529784	1.53282e-23
TMEM69	0.52977	1.53742e-23
CLCN6	0.529669	1.57301e-23
IPO7	0.529577	1.60603e-23
IFT80	0.529553	1.61463e-23
RCHY1	0.529504	1.6326e-23
DVL3	0.5295	1.6342e-23
IST1	0.529497	1.6351e-23
SYNJ2	0.529293	1.7121e-23
BNIP3L	0.529217	1.74161e-23
CEP57	0.529207	1.74574e-23
RASA1	0.529146	1.76991e-23
FAM76B	0.529118	1.7811e-23
TIMM23B	0.529016	1.82236e-23
TPD52	0.528965	1.84338e-23
NR1D2	0.528901	1.87022e-23
ATPAF1	0.528894	1.87335e-23
ZNF148	0.528847	1.89322e-23
KIFC1	0.52884	1.89618e-23
TNRC6A	0.528778	1.92288e-23
PREPL	0.528755	1.93288e-23
ZSCAN30	0.528744	1.93745e-23
MEGF8	0.52869	1.96122e-23
PCBP1	0.528628	1.98862e-23
ELMOD2	0.528615	1.99478e-23
PAK2	0.528603	1.99985e-23
MIER3	0.528599	2.00177e-23
SLC44A1	0.528593	2.00426e-23
PRORP	0.528591	2.00552e-23
WDR31	0.528583	2.00905e-23
NAA16	0.528501	2.04637e-23
ZFP64	0.528483	2.05483e-23
HIP1	0.528482	2.05503e-23
RAD54L2	0.528464	2.06338e-23
PAK1IP1	0.528236	2.1718e-23
SUSD6	0.52823	2.17502e-23
ERCC8	0.528205	2.18683e-23
ZNF106	0.528183	2.19775e-23
DHTKD1	0.528167	2.20592e-23
YES1	0.528088	2.24518e-23
ATF6B	0.528056	2.26137e-23
MSH3	0.528002	2.28928e-23
MOSPD2	0.52799	2.29497e-23
PGM3	0.527972	2.30462e-23
SESTD1	0.527953	2.31443e-23
ECE1	0.527897	2.34386e-23
GRHL2	0.527799	2.39588e-23
CPLANE1	0.527753	2.42067e-23
MIEF1	0.527749	2.42281e-23
ANKRA2	0.527721	2.4378e-23
NPAT	0.527683	2.45856e-23
ANGEL2	0.527683	2.45873e-23
NCAPD3	0.527664	2.46939e-23
WDR45B	0.527528	2.54552e-23
ZKSCAN4	0.527518	2.55135e-23
ABHD18	0.52735	2.64941e-23
FLCN	0.527233	2.71971e-23
TLCD4-RWDD3	0.527217	2.72916e-23
TYMS	0.527191	2.74505e-23
PLK4	0.527104	2.79957e-23
SLC35A1	0.527101	2.80134e-23
YWHAQ	0.527099	2.80211e-23
SEPTIN7	0.527073	2.81855e-23
KIF11	0.527067	2.82231e-23
ACADSB	0.526999	2.8658e-23
NF2	0.526993	2.86967e-23
HEATR1	0.526863	2.95429e-23
TSG101	0.526734	3.04098e-23
MORF4L1	0.526731	3.04289e-23
FAM76A	0.526522	3.18851e-23
B4GALT5	0.526492	3.20992e-23
LDB1	0.526479	3.2186e-23
SECISBP2	0.526406	3.2715e-23
TAF8	0.526345	3.31694e-23
USP24	0.526276	3.36824e-23
SPDL1	0.526263	3.37766e-23
SPRTN	0.526115	3.49148e-23
MTMR12	0.526096	3.50627e-23
YTHDF3	0.526059	3.53505e-23
CTTNBP2NL	0.52587	3.68696e-23
ZC3HAV1L	0.525845	3.70798e-23
ZNF500	0.525825	3.72455e-23
ZMYM1	0.525692	3.83662e-23
ZNF23	0.525593	3.92155e-23
RGPD6	0.525589	3.92512e-23
HIC2	0.525409	4.08593e-23
GOLPH3	0.52535	4.13942e-23
COPS4	0.525257	4.22629e-23
SCAF11	0.525235	4.24664e-23
SEC23A	0.525227	4.25431e-23
UBE2W	0.525074	4.40195e-23
RAP2A	0.525016	4.45929e-23
UBR7	0.525012	4.46274e-23
AC068896.3	0.524963	4.5122e-23
SLC33A1	0.524835	4.64155e-23
BMPR1A	0.524786	4.69299e-23
REXO1	0.524613	4.87639e-23
KIAA2026	0.524594	4.89715e-23
MTSS2	0.524523	4.97426e-23
CASC4	0.524459	5.04603e-23
MAD2L1	0.524443	5.06385e-23
TIMM21	0.524372	5.14407e-23
NUFIP2	0.524343	5.17757e-23
BRAF	0.524312	5.21307e-23
ZC3H10	0.524279	5.25081e-23
BTAF1	0.524112	5.44936e-23
DCUN1D4	0.524066	5.5047e-23
ACER2	0.523955	5.64193e-23
SEL1L	0.523894	5.71854e-23
KIAA1191	0.523877	5.74068e-23
CAAP1	0.523821	5.81195e-23
RAB21	0.523795	5.84535e-23
POLK	0.523706	5.96237e-23
TXLNG	0.523704	5.96475e-23
KNOP1	0.523644	6.0442e-23
ZNF720	0.523622	6.074e-23
UMAD1	0.523602	6.10021e-23
UBR5	0.523573	6.13991e-23
FAM83D	0.523469	6.2821e-23
ATM	0.523307	6.51182e-23
TMEM245	0.523294	6.53096e-23
TMEM168	0.523267	6.56949e-23
PLEKHA5	0.523237	6.6132e-23
ZFP90	0.523214	6.64675e-23
ENOPH1	0.523178	6.70046e-23
RWDD1	0.523166	6.71723e-23
ALDH6A1	0.523142	6.7537e-23
STIL	0.523131	6.76906e-23
USF3	0.522982	6.99589e-23
SYNE2	0.522952	7.04215e-23
C1orf174	0.522878	7.15915e-23
OTUD3	0.522873	7.16571e-23
SLC4A7	0.522738	7.38302e-23
SCAMP1	0.522705	7.43652e-23
MED12	0.522674	7.48752e-23
DSCC1	0.522664	7.50509e-23
RAP1B	0.522592	7.62447e-23
USP7	0.522576	7.65155e-23
ARMC8	0.522569	7.66338e-23
MTX2	0.522514	7.75696e-23
FBXO42	0.52249	7.7974e-23
DTWD2	0.522322	8.09242e-23
FIGNL1	0.5223	8.13129e-23
WDR3	0.522296	8.13769e-23
SMU1	0.522281	8.16566e-23
EFR3A	0.52225	8.22191e-23
PXK	0.522208	8.29812e-23
PTCH1	0.522182	8.34596e-23
ULK2	0.521935	8.81087e-23
XPC	0.521879	8.92041e-23
KLHL12	0.521836	9.00491e-23
WDFY1	0.52161	9.46444e-23
ATF7	0.521557	9.57474e-23
SETD1A	0.521519	9.65508e-23
ZNF8	0.521509	9.67724e-23
BECN1	0.521436	9.83328e-23
NPHP4	0.521397	9.91821e-23
NCBP1	0.521378	9.95761e-23
SGO1	0.521371	9.97363e-23
ATP13A3	0.521259	1.02226e-22
NUSAP1	0.521249	1.02438e-22
CDYL	0.52123	1.02865e-22
RPE	0.521117	1.05446e-22
ARIH2	0.521029	1.07508e-22
PDP2	0.520994	1.08349e-22
VBP1	0.520918	1.10151e-22
CHAF1A	0.520888	1.10894e-22
GK5	0.520859	1.11586e-22
TMEM192	0.520823	1.12481e-22
LUC7L3	0.520787	1.13357e-22
DHX57	0.520593	1.18282e-22
IL17RD	0.520593	1.18297e-22
DIDO1	0.520454	1.21947e-22
C18orf54	0.520445	1.22194e-22
KIAA0753	0.520407	1.23199e-22
ZNF286A	0.520381	1.23912e-22
PLPBP	0.520335	1.25171e-22
KIAA0232	0.520331	1.25279e-22
FKTN	0.520287	1.26478e-22
RSRC1	0.520163	1.29962e-22
ZNF699	0.520136	1.30741e-22
GTF2E1	0.520061	1.32893e-22
ARHGEF7	0.520061	1.32895e-22
PRKD3	0.51999	1.34964e-22
PAN3	0.519925	1.36903e-22
ANKRD36	0.519883	1.38162e-22
VPS37A	0.519829	1.39816e-22
GCA	0.519823	1.39997e-22
C2orf42	0.519783	1.41202e-22
HIF1AN	0.519564	1.48135e-22
RXYLT1	0.519535	1.49084e-22
NBN	0.519498	1.5029e-22
CSGALNACT2	0.519408	1.53261e-22
TYW1	0.519401	1.53479e-22
SLC25A12	0.519379	1.54223e-22
WDR44	0.519221	1.59629e-22
CRBN	0.519157	1.61878e-22
NSMAF	0.519093	1.64163e-22
DTL	0.519058	1.65409e-22
ZNF616	0.518996	1.67648e-22
C17orf113	0.518992	1.67795e-22
RTF1	0.518976	1.68387e-22
XPO4	0.518847	1.73182e-22
ZNF770	0.51882	1.74216e-22
FAM210B	0.518797	1.75091e-22
POMK	0.518777	1.75837e-22
HDDC2	0.518769	1.76159e-22
RAPGEF6	0.518748	1.7695e-22
NIPSNAP3B	0.518711	1.78377e-22
USP8	0.518639	1.812e-22
TCTE3	0.518382	1.91608e-22
MTFR2	0.518382	1.91627e-22
PDPK1	0.51822	1.985e-22
MOAP1	0.518159	2.01116e-22
AFF1	0.518104	2.03555e-22
CCDC47	0.518096	2.03926e-22
ZSCAN25	0.518094	2.03989e-22
ZNF280D	0.518076	2.04789e-22
CRAMP1	0.518047	2.06083e-22
UTP14C	0.518029	2.06902e-22
FBXO9	0.517903	2.12636e-22
ZFAND1	0.51787	2.14185e-22
ERI2	0.517818	2.16611e-22
TVP23C-CDRT4	0.517777	2.18512e-22
DGCR8	0.517754	2.19638e-22
GKAP1	0.517745	2.2005e-22
CASKIN2	0.517634	2.25435e-22
ESYT1	0.517593	2.27428e-22
TSHZ1	0.517566	2.28761e-22
CEP152	0.517489	2.32604e-22
APIP	0.517396	2.37334e-22
TMEM182	0.51738	2.3816e-22
SIX4	0.517312	2.41719e-22
MDC1	0.517307	2.41947e-22
MAST2	0.517166	2.49473e-22
CXorf56	0.517158	2.49881e-22
TERF2	0.517134	2.51204e-22
TSTD2	0.517027	2.57102e-22
MFSD8	0.516984	2.59516e-22
ZFAND5	0.516931	2.62485e-22
MICU2	0.516878	2.65501e-22
ELMSAN1	0.516807	2.69597e-22
BMS1	0.516788	2.70736e-22
LSM12	0.516763	2.72181e-22
CIC	0.516751	2.72897e-22
CARF	0.516745	2.73265e-22
POLE3	0.516724	2.74523e-22
ZFAND4	0.51672	2.74764e-22
FAM91A1	0.516697	2.76083e-22
TBL1XR1	0.516596	2.82187e-22
TMED2	0.51657	2.83784e-22
QSOX2	0.516458	2.90725e-22
PIK3C3	0.516453	2.91089e-22
CCNK	0.516447	2.91458e-22
PPP1R12A	0.51641	2.93771e-22
UTP23	0.516313	3.00017e-22
WDHD1	0.516229	3.05502e-22
CERT1	0.516203	3.07225e-22
TRAK2	0.516163	3.09896e-22
VIPAS39	0.516127	3.1229e-22
ZADH2	0.516047	3.17736e-22
ZWILCH	0.516012	3.20141e-22
[truncated: 17,610 more rows]

## Sheet: LUAD
symbol	correlation	pvalue
HSF2	1	0
KATNA1	0.730317	5.96302e-87
HACE1	0.710357	2.81122e-80
VTA1	0.695613	1.05802e-75
NUP43	0.692286	1.04451e-74
HDAC2	0.68929	7.99057e-74
CDC40	0.68562	9.34551e-73
PPIL4	0.685086	1.33246e-72
HBS1L	0.681462	1.45124e-71
SCAF8	0.678355	1.09426e-70
LTV1	0.668089	7.27925e-68
RNGTT	0.66781	8.65669e-68
PEX3	0.667634	9.64989e-68
MCM9	0.65628	9.39168e-65
CASP8AP2	0.655842	1.21752e-64
LATS1	0.654024	3.5587e-64
MED23	0.64949	4.99853e-63
TBPL1	0.648476	8.96912e-63
QRSL1	0.647634	1.45536e-62
TCP1	0.645444	5.08561e-62
ORC3	0.644609	8.17631e-62
MTRF1L	0.641648	4.34372e-61
ZBTB24	0.638499	2.51714e-60
FBXO30	0.637226	5.09046e-60
CDK19	0.63068	1.80753e-58
MAP3K7	0.630355	2.15292e-58
TSPYL4	0.629879	2.78025e-58
RBMX	0.629465	3.47352e-58
REPS1	0.625058	3.62403e-57
MMS22L	0.624968	3.7989e-57
MTO1	0.62315	9.88315e-57
NUS1	0.622454	1.42314e-56
GOPC	0.612617	2.22776e-54
ZUP1	0.612609	2.23681e-54
PCMT1	0.611018	4.98225e-54
SHPRH	0.610519	6.39814e-54
PREP	0.61023	7.39487e-54
SERAC1	0.604898	1.03906e-52
MSH2	0.603938	1.66345e-52
POLA1	0.603679	1.8882e-52
NUP160	0.603512	2.0487e-52
SENP6	0.602141	3.99666e-52
HINT3	0.60189	4.51571e-52
ARMC2	0.601129	6.53263e-52
FBXO5	0.600695	8.05846e-52
RIC8B	0.600619	8.36151e-52
PHF10	0.599999	1.12822e-51
LYRM2	0.598956	1.865e-51
TRMT11	0.597927	3.05622e-51
DEK	0.59661	5.73492e-51
WTAP	0.595933	7.91716e-51
BCLAF1	0.595343	1.04787e-50
SF3A3	0.595338	1.05052e-50
TUBE1	0.595308	1.06548e-50
CBX1	0.591914	5.28532e-50
TBP	0.591236	7.26169e-50
RBBP4	0.590677	9.42838e-50
MSH6	0.590289	1.13026e-49
ARID1B	0.590255	1.14851e-49
RNF146	0.584405	1.70967e-48
CEP78	0.583892	2.16134e-48
AKIRIN2	0.582437	4.18913e-48
RARS2	0.5818	5.59282e-48
PPM1D	0.580824	8.69716e-48
SYNCRIP	0.57975	1.41093e-47
KHDRBS1	0.57963	1.48915e-47
NUP153	0.578389	2.59829e-47
FIG4	0.578094	2.96418e-47
TXNDC16	0.578032	3.04768e-47
USP1	0.577114	4.58992e-47
UBR7	0.575522	9.31359e-47
EPM2A	0.575203	1.07275e-46
TAB2	0.575202	1.07337e-46
WDR35	0.572098	4.20981e-46
FAM120B	0.57196	4.47211e-46
PHF6	0.569902	1.0978e-45
TBC1D32	0.569564	1.27161e-45
WDCP	0.568864	1.72203e-45
TRA2B	0.56608	5.72047e-45
RRM1	0.564225	1.26464e-44
PM20D2	0.563903	1.4506e-44
CEP57L1	0.563669	1.60287e-44
NT5DC1	0.563411	1.78827e-44
SMC1A	0.563043	2.09114e-44
FGFR1OP	0.561337	4.30613e-44
SERINC1	0.560578	5.93087e-44
HNRNPLL	0.55941	9.68999e-44
CBFA2T2	0.558874	1.21311e-43
AK9	0.558816	1.24257e-43
RPA1	0.5581	1.67653e-43
API5	0.557118	2.52496e-43
USP45	0.557103	2.54064e-43
CEP97	0.555828	4.31395e-43
EXOC5	0.555277	5.41861e-43
PRPS1	0.555168	5.66849e-43
RAE1	0.553983	9.24386e-43
GMEB1	0.55357	1.09579e-42
C6orf120	0.55319	1.28081e-42
ATG5	0.553147	1.30376e-42
SMAP1	0.551719	2.34035e-42
EMSY	0.550843	3.34628e-42
KPNA5	0.54964	5.45629e-42
FBXL4	0.548981	7.12843e-42
RPAP3	0.548865	7.4696e-42
PSIP1	0.548274	9.48725e-42
ZNF292	0.547755	1.16963e-41
STAG2	0.547752	1.17132e-41
USP37	0.547185	1.47184e-41
SMC2	0.545918	2.44838e-41
SRSF3	0.544634	4.09076e-41
SUZ12	0.544405	4.48219e-41
PHIP	0.544271	4.72833e-41
SMC6	0.544194	4.87601e-41
SRSF1	0.543371	6.76579e-41
NEDD1	0.542802	8.4781e-41
CDKAL1	0.54179	1.26585e-40
HNRNPK	0.54119	1.60413e-40
RWDD1	0.541178	1.61176e-40
SENP1	0.540993	1.73342e-40
KDM1A	0.539783	2.79026e-40
TMEM237	0.538617	4.40708e-40
HNRNPH3	0.537949	5.72148e-40
ZBTB33	0.537877	5.88319e-40
PDSS2	0.537794	6.07766e-40
ZSCAN12	0.537784	6.1007e-40
PPP1R8	0.537697	6.3119e-40
ZSCAN26	0.537203	7.64982e-40
WASF1	0.536826	8.86014e-40
CXorf56	0.536554	9.84535e-40
NRF1	0.536062	1.19176e-39
ELOA	0.535543	1.45737e-39
REXO5	0.535041	1.76973e-39
ZBTB2	0.534998	1.79941e-39
HAT1	0.534944	1.83682e-39
C17orf80	0.534882	1.88153e-39
IFT52	0.534297	2.35813e-39
TARDBP	0.533394	3.33733e-39
CPSF7	0.53257	4.57955e-39
ADNP	0.532534	4.64335e-39
SRSF10	0.532439	4.81489e-39
ZMYM4	0.531613	6.60532e-39
NEMP1	0.531574	6.7022e-39
KDM2B	0.531429	7.08442e-39
CDK2	0.531246	7.59841e-39
HMGXB4	0.531118	7.97915e-39
SMC3	0.530831	8.90066e-39
CKAP5	0.530721	9.28058e-39
POLD3	0.529604	1.41916e-38
UFL1	0.529267	1.61265e-38
DDX46	0.529231	1.63486e-38
CNOT9	0.52917	1.67282e-38
OSBPL11	0.529168	1.67452e-38
FAF1	0.528603	2.07364e-38
MAPK8	0.528559	2.10827e-38
RBL1	0.528007	2.59743e-38
MANEA	0.52786	2.74502e-38
ZBTB39	0.527677	2.94185e-38
HNRNPR	0.527554	3.08116e-38
ZNF318	0.527483	3.16441e-38
SSX2IP	0.526904	3.93478e-38
EXOC2	0.526871	3.98458e-38
LSM14A	0.52611	5.30195e-38
ZNF639	0.526102	5.31903e-38
TSPYL1	0.52538	6.97029e-38
ZNF286A	0.525333	7.09289e-38
PPP2R5D	0.525305	7.16817e-38
GINM1	0.524897	8.3509e-38
KLHL15	0.52478	8.72376e-38
WDR47	0.524424	9.96146e-38
PUM2	0.524415	9.99524e-38
SASH1	0.5243	1.04326e-37
SEC63	0.524203	1.08169e-37
E2F6	0.523962	1.18355e-37
TTL	0.523505	1.4027e-37
ARL13B	0.523475	1.41842e-37
PHF20	0.523391	1.46325e-37
FAM161A	0.523189	1.57722e-37
THAP12	0.523129	1.61274e-37
MDC1	0.522366	2.14094e-37
TOPBP1	0.522325	2.17376e-37
CDC5L	0.522301	2.19309e-37
DHX35	0.522009	2.44337e-37
FMR1	0.521414	3.04416e-37
CDC23	0.521125	3.38663e-37
YWHAQ	0.520371	4.47163e-37
ACTR6	0.520351	4.50505e-37
TAF9B	0.520167	4.81961e-37
REV3L	0.520046	5.03864e-37
TULP4	0.519823	5.46993e-37
SAE1	0.519722	5.67518e-37
PHF8	0.519636	5.85815e-37
SEPHS1	0.518843	7.83356e-37
APPBP2	0.518498	8.8869e-37
ZNF496	0.518056	1.0445e-36
ARMC8	0.517892	1.10928e-36
IGF2R	0.517659	1.2076e-36
LIN52	0.517595	1.23601e-36
SMARCA5	0.517502	1.27874e-36
ZNF2	0.516843	1.62551e-36
RNF138	0.516464	1.86517e-36
RBM12	0.516304	1.97714e-36
RLF	0.516135	2.10201e-36
MRE11	0.515877	2.30821e-36
RPF2	0.515832	2.34649e-36
RCBTB1	0.51579	2.38227e-36
RABEP1	0.515274	2.87198e-36
STX7	0.515168	2.98353e-36
POLR3F	0.515102	3.05544e-36
AGTPBP1	0.514842	3.35688e-36
USP48	0.514475	3.83315e-36
TBC1D15	0.51444	3.88199e-36
SMU1	0.514282	4.10967e-36
XRCC5	0.514134	4.33389e-36
RMI1	0.514104	4.38141e-36
XRN2	0.513714	5.04223e-36
CCNC	0.5132	6.06544e-36
DBR1	0.511565	1.08983e-35
TSN	0.511426	1.14534e-35
MFSD4B	0.511027	1.32059e-35
NCAPD3	0.510999	1.33377e-35
DDX3X	0.510994	1.33616e-35
PDCD2	0.51093	1.36709e-35
TTC26	0.510926	1.36918e-35
TMEM242	0.510755	1.45523e-35
SP4	0.510693	1.4877e-35
GID4	0.510632	1.52039e-35
ZFR	0.510513	1.58599e-35
PRPSAP1	0.510503	1.59162e-35
SRSF7	0.510238	1.74929e-35
SMIM8	0.510042	1.87575e-35
USP28	0.509887	1.9816e-35
C4orf46	0.509575	2.21392e-35
MCM8	0.508971	2.74265e-35
AGO1	0.508872	2.84047e-35
LRRC40	0.508712	3.00607e-35
DHX40	0.50838	3.38134e-35
CRY1	0.508022	3.83672e-35
DOP1A	0.507543	4.54434e-35
CWC22	0.507017	5.46928e-35
MBTD1	0.506879	5.74099e-35
RAB2B	0.506825	5.85275e-35
RAD51D	0.506813	5.8761e-35
ZNF184	0.506433	6.71633e-35
PRDM2	0.506421	6.74576e-35
MYB	0.506238	7.19159e-35
DDX20	0.506133	7.46285e-35
HTATSF1	0.505838	8.27695e-35
STARD7	0.505636	8.88383e-35
TADA2A	0.505041	1.09421e-34
SMARCD1	0.505025	1.10036e-34
YEATS2	0.504815	1.1841e-34
GDAP1	0.504644	1.25705e-34
MAPRE1	0.504499	1.32245e-34
KIF2A	0.504032	1.55636e-34
GPRASP2	0.504027	1.55911e-34
RFC5	0.503904	1.62715e-34
TOP3A	0.5035	1.87288e-34
SRRM1	0.503467	1.89449e-34
SART3	0.503225	2.06076e-34
SPIN1	0.502673	2.49653e-34
OBI1	0.502663	2.50499e-34
VEZF1	0.502634	2.53081e-34
HNRNPM	0.50228	2.86089e-34
HAUS6	0.502177	2.96521e-34
RBM23	0.502157	2.98577e-34
DNAJC27	0.502156	2.98658e-34
ZW10	0.502084	3.06168e-34
UBE3D	0.501843	3.32872e-34
AFDN	0.501577	3.64924e-34
SNN	0.501368	3.92228e-34
SP3	0.501352	3.94498e-34
FOXRED2	0.501215	4.13597e-34
C10orf88	0.500845	4.69927e-34
FAM168A	0.500727	4.89351e-34
NUDT3	0.500666	4.99831e-34
HLTF	0.500639	5.04457e-34
C1orf109	0.500605	5.10374e-34
IQCB1	0.500529	5.23907e-34
BHLHB9	0.500469	5.34867e-34
SPAST	0.500435	5.41294e-34
APPL2	0.500393	5.4911e-34
RNF8	0.500385	5.50601e-34
MCM3	0.500275	5.71948e-34
ABCB7	0.500233	5.80303e-34
SAP130	0.499717	6.9298e-34
ZKSCAN2	0.499703	6.96272e-34
TOX4	0.499678	7.02152e-34
APOOL	0.49961	7.18852e-34
MFN1	0.499548	7.3424e-34
IMMT	0.499499	7.46741e-34
ZBTB5	0.499458	7.57288e-34
TMPO	0.498795	9.50678e-34
PHF13	0.498636	1.00389e-33
HP1BP3	0.498345	1.10927e-33
SMIM13	0.49814	1.18983e-33
MAP3K4	0.498032	1.23426e-33
CDC7	0.497874	1.30305e-33
POFUT1	0.497842	1.31709e-33
ALS2	0.497757	1.35597e-33
PNRC2	0.497697	1.38394e-33
TCF19	0.497681	1.39163e-33
DCLRE1B	0.497536	1.46208e-33
SNIP1	0.497433	1.51475e-33
RPS6KA5	0.496934	1.79534e-33
MSL2	0.496766	1.90072e-33
STMN1	0.496593	2.01619e-33
PTCD3	0.496526	2.06234e-33
NAF1	0.496511	2.07318e-33
QSER1	0.496229	2.28134e-33
TMEM201	0.496222	2.28734e-33
NCBP1	0.496154	2.34082e-33
FOXO3B	0.496026	2.44482e-33
LEMD3	0.495848	2.59643e-33
LIG3	0.495847	2.59794e-33
NFYB	0.495795	2.64358e-33
TAF11	0.49555	2.87301e-33
ZNF473	0.495529	2.89293e-33
TRIM44	0.495496	2.92573e-33
PARP1	0.495118	3.32579e-33
FBXO21	0.494917	3.55926e-33
UTP18	0.494744	3.77382e-33
ZNF263	0.494611	3.94785e-33
SMARCE1	0.494352	4.30842e-33
C2orf69	0.494061	4.75376e-33
MTMR4	0.493931	4.96586e-33
KDM1B	0.493824	5.14817e-33
GTF2A1	0.493629	5.49817e-33
RTN4IP1	0.493378	5.9827e-33
UPF3B	0.493327	6.08619e-33
AP5M1	0.493293	6.15618e-33
SUPT16H	0.493163	6.43131e-33
SOS1	0.493138	6.48652e-33
PIK3CA	0.493088	6.5964e-33
USP33	0.49296	6.88534e-33
RALGAPB	0.492856	7.13086e-33
TESK2	0.49273	7.43952e-33
CTR9	0.49269	7.53933e-33
ICE1	0.492638	7.67176e-33
WAC	0.492546	7.91362e-33
DNAJC11	0.491987	9.54519e-33
CEP162	0.491934	9.71657e-33
AKIRIN1	0.491903	9.81552e-33
STRBP	0.491899	9.82988e-33
LRRC47	0.49185	9.9929e-33
PDCL	0.491506	1.12113e-32
TTC21B	0.49146	1.13864e-32
UQCC1	0.491451	1.142e-32
RTF2	0.491287	1.20643e-32
GANAB	0.490939	1.35505e-32
MSANTD3-TMEFF1	0.490533	1.55166e-32
ZRANB1	0.490265	1.69644e-32
USP49	0.490237	1.71223e-32
TFCP2	0.490195	1.73624e-32
TTC7B	0.490184	1.74307e-32
PFKM	0.490165	1.7537e-32
ATP2C1	0.490094	1.79611e-32
BLMH	0.490007	1.84853e-32
RNF38	0.489887	1.92428e-32
DSN1	0.489883	1.92663e-32
CUL4B	0.489757	2.00918e-32
PIKFYVE	0.489653	2.07979e-32
CNKSR3	0.489343	2.30503e-32
PRIM1	0.489291	2.34577e-32
FYTTD1	0.489218	2.40311e-32
ATAD5	0.489199	2.4181e-32
EIF4G2	0.489191	2.42451e-32
CIPC	0.489186	2.42904e-32
BEND3	0.489009	2.57573e-32
E2F3	0.48893	2.64357e-32
KDM4A	0.488882	2.6867e-32
MED17	0.488821	2.74138e-32
HS2ST1	0.488772	2.78626e-32
SMARCAD1	0.488753	2.80353e-32
LBR	0.488717	2.83748e-32
KIF3A	0.488647	2.90376e-32
CSTF1	0.488336	3.21849e-32
GLOD4	0.488111	3.46804e-32
ASF1A	0.488036	3.5545e-32
ESF1	0.487948	3.65934e-32
CASC3	0.487803	3.83978e-32
PRPF4B	0.487745	3.9143e-32
ZFAND4	0.487721	3.94493e-32
MSI2	0.487671	4.00991e-32
THRAP3	0.48766	4.02577e-32
DDX18	0.487536	4.19396e-32
CAND1	0.487428	4.34533e-32
NIN	0.487181	4.71434e-32
ZNF367	0.486832	5.28957e-32
TBCCD1	0.48653	5.84119e-32
MCM2	0.486058	6.82135e-32
RAD51C	0.486021	6.90592e-32
SLC25A36	0.485464	8.29167e-32
SMG8	0.485284	8.79572e-32
CCDC138	0.485113	9.30204e-32
CDC27	0.484937	9.85368e-32
JADE3	0.484845	1.01546e-31
ELF2	0.484806	1.02857e-31
ANKRD40	0.48479	1.03377e-31
SCYL2	0.484746	1.04883e-31
FAM234B	0.484587	1.10483e-31
PEX7	0.484578	1.10791e-31
SRSF2	0.48454	1.12185e-31
ACADM	0.484136	1.28022e-31
CENPQ	0.483928	1.36996e-31
EXO5	0.483848	1.40617e-31
CCNT1	0.483719	1.46668e-31
CMTR1	0.483588	1.53076e-31
LANCL1	0.483567	1.5412e-31
GID8	0.483378	1.63909e-31
TMEM170B	0.483157	1.76144e-31
HNRNPDL	0.483143	1.76953e-31
ZNF180	0.483013	1.84554e-31
PSME3	0.482966	1.87442e-31
SMNDC1	0.482552	2.14435e-31
PBRM1	0.482247	2.36748e-31
GTF3C3	0.482198	2.40512e-31
UNG	0.482144	2.4479e-31
RFC1	0.481963	2.59598e-31
RSRC2	0.481957	2.60031e-31
PCNP	0.481907	2.64269e-31
MAP7	0.481863	2.68082e-31
SLC25A40	0.481647	2.87493e-31
DENR	0.481581	2.9373e-31
SMAD5	0.481551	2.96652e-31
PAPOLG	0.481421	3.09359e-31
MTMR1	0.48137	3.14459e-31
USP30	0.481111	3.41964e-31
RYK	0.481094	3.43835e-31
CD164	0.481078	3.4563e-31
PGAP1	0.480924	3.63261e-31
ZNF45	0.480501	4.16364e-31
FIGNL1	0.480396	4.30799e-31
LZIC	0.480162	4.64473e-31
UHRF1BP1	0.480143	4.67362e-31
PHC1	0.480133	4.68852e-31
VBP1	0.479912	5.03386e-31
GABPB1	0.479803	5.21477e-31
XPO1	0.47972	5.3558e-31
OCRL	0.479494	5.75912e-31
NOL9	0.479435	5.86875e-31
DCAF7	0.479406	5.92464e-31
KLHL11	0.479383	5.96862e-31
FOXJ3	0.47907	6.60035e-31
UBXN4	0.478983	6.78588e-31
CPSF3	0.478969	6.81635e-31
USP11	0.478906	6.95617e-31
ZNF765	0.47883	7.12853e-31
SFPQ	0.478829	7.12937e-31
UHRF1BP1L	0.47882	7.1501e-31
MFN2	0.478731	7.3574e-31
FBXO42	0.478727	7.36663e-31
FAM98B	0.478409	8.15721e-31
HECA	0.478396	8.19259e-31
CCNE2	0.478346	8.32427e-31
MARCHF7	0.478345	8.32733e-31
NBPF1	0.478217	8.67561e-31
SRPK2	0.478045	9.16581e-31
ZFP30	0.47796	9.41843e-31
ZNF146	0.477892	9.62496e-31
UBXN7	0.477791	9.94179e-31
CCSAP	0.477698	1.02419e-30
MFSD14A	0.477681	1.02976e-30
ZMYM1	0.4776	1.05681e-30
CDON	0.477465	1.10308e-30
FOXO3	0.477402	1.1258e-30
GNL3L	0.477174	1.21053e-30
FAM168B	0.477054	1.25784e-30
SNRNP40	0.477032	1.26662e-30
CKAP2	0.476985	1.28588e-30
CSTF2	0.476945	1.3023e-30
ZDHHC13	0.476883	1.32851e-30
COMMD2	0.476876	1.33135e-30
PHF3	0.476832	1.34994e-30
LIN54	0.476787	1.3695e-30
TIMELESS	0.476772	1.37624e-30
IRAK1BP1	0.476761	1.38091e-30
KIF1B	0.476684	1.41537e-30
FAM20B	0.476538	1.48244e-30
RPRD1B	0.476511	1.49541e-30
SF3A1	0.476479	1.51088e-30
PRIM2	0.476223	1.63896e-30
BUD13	0.476161	1.67165e-30
ACAT2	0.476069	1.72102e-30
ZKSCAN4	0.476008	1.75514e-30
CUL2	0.475999	1.76016e-30
ZNF620	0.475955	1.78468e-30
FBXO10	0.475946	1.78963e-30
BCKDHB	0.475928	1.80024e-30
STAG1	0.475908	1.81151e-30
TRAPPC6B	0.475789	1.88145e-30
SRGAP2B	0.475754	1.90218e-30
ZBTB44	0.47568	1.94739e-30
PUM1	0.475675	1.95073e-30
WEE1	0.475635	1.97575e-30
MIS18BP1	0.475613	1.98975e-30
RPS6KC1	0.475502	2.06058e-30
ZNF543	0.475496	2.06465e-30
PCNX4	0.47534	2.16912e-30
EFL1	0.475308	2.19172e-30
RMND5A	0.475281	2.21026e-30
EYA3	0.475255	2.22896e-30
SBNO1	0.475155	2.30042e-30
SF1	0.474955	2.45123e-30
AGK	0.474938	2.46389e-30
BTBD3	0.474857	2.52786e-30
ABCF1	0.474821	2.55704e-30
ABI2	0.474765	2.60306e-30
LSG1	0.474705	2.65262e-30
DHX33	0.474497	2.83357e-30
ZNF713	0.474416	2.90659e-30
SNW1	0.474406	2.91557e-30
SENP2	0.474352	2.96613e-30
SOS2	0.474234	3.07867e-30
SASS6	0.474154	3.15745e-30
ORC4	0.47388	3.44332e-30
CCP110	0.473713	3.6294e-30
BARD1	0.473681	3.66631e-30
USP22	0.473637	3.71735e-30
CEP85	0.473612	3.7464e-30
SSRP1	0.473535	3.83859e-30
FBXO11	0.473434	3.96236e-30
TCF12	0.473222	4.23689e-30
LCORL	0.472912	4.67015e-30
DCAF17	0.472906	4.67959e-30
SSB	0.472777	4.8737e-30
TFDP2	0.472776	4.87448e-30
RFXAP	0.472435	5.42654e-30
MTF2	0.47236	5.55479e-30
FUBP1	0.472328	5.61213e-30
LSM14B	0.472147	5.93993e-30
PRPS2	0.471895	6.42908e-30
ASXL2	0.471776	6.67274e-30
ELOVL5	0.471768	6.68851e-30
AGO3	0.471676	6.88413e-30
HNRNPA2B1	0.471589	7.07458e-30
TAF5	0.47158	7.09534e-30
LRRC58	0.471306	7.72934e-30
USP16	0.471224	7.93153e-30
TNKS2	0.471204	7.97995e-30
GMCL1	0.471176	8.05111e-30
DNAJC14	0.471152	8.11132e-30
FGD1	0.471023	8.44701e-30
CEP76	0.471005	8.49381e-30
CCDC43	0.470972	8.58131e-30
ZNF664	0.470794	9.07375e-30
TDG	0.470768	9.14759e-30
DCUN1D1	0.470591	9.66487e-30
SYNRG	0.470556	9.77264e-30
G2E3	0.470418	1.02019e-29
CEP57	0.470411	1.02255e-29
SLC25A33	0.470336	1.04658e-29
TCEANC2	0.470278	1.06584e-29
NEU3	0.470269	1.06877e-29
OPA1	0.470207	1.08967e-29
ZFP1	0.470012	1.15776e-29
LUC7L2	0.469978	1.1704e-29
HMGN2	0.469859	1.21435e-29
KCTD20	0.469798	1.23766e-29
GOSR1	0.469743	1.25895e-29
ZNF510	0.469601	1.31618e-29
CHD6	0.469416	1.3939e-29
KLHL24	0.469389	1.40549e-29
SOCS7	0.469334	1.42974e-29
RFC3	0.469317	1.43733e-29
ELAVL1	0.469291	1.44931e-29
PTPRA	0.469177	1.50156e-29
KBTBD4	0.469098	1.53866e-29
CCNJ	0.469026	1.57376e-29
NEK4	0.46899	1.59121e-29
ENOX2	0.468989	1.59169e-29
ZNF527	0.468987	1.59274e-29
TAF2	0.468857	1.65852e-29
PTPRK	0.468762	1.70803e-29
IREB2	0.468745	1.71695e-29
PRKD3	0.468722	1.72909e-29
PKN2	0.468652	1.76702e-29
CEP135	0.468515	1.84421e-29
IPO8	0.468487	1.85991e-29
TAF1B	0.468461	1.87519e-29
BCL2L11	0.468314	1.96248e-29
PDS5B	0.468288	1.97805e-29
SNRNP200	0.468281	1.98253e-29
SEC61A2	0.468195	2.03641e-29
MEAF6	0.468099	2.09772e-29
ING3	0.467999	2.16359e-29
TRIT1	0.467913	2.22183e-29
METTL14	0.467823	2.28495e-29
MCMBP	0.467821	2.28629e-29
DCAF16	0.467766	2.32549e-29
QKI	0.467638	2.41908e-29
RNF20	0.4676	2.44788e-29
MTOR	0.467584	2.46009e-29
GABPA	0.467505	2.5203e-29
POLR2B	0.467482	2.53846e-29
ZFP91	0.467451	2.56319e-29
PRPF40A	0.467275	2.70615e-29
KIF24	0.467147	2.81546e-29
SGTB	0.467141	2.82096e-29
RPA2	0.467037	2.91232e-29
ZNF669	0.466962	2.98103e-29
TAF3	0.466827	3.10704e-29
PPP6R3	0.466764	3.16869e-29
PAIP2	0.466749	3.18325e-29
TMED8	0.466705	3.22608e-29
PRKRA	0.466606	3.32656e-29
NAP1L1	0.466532	3.40268e-29
MARCHF5	0.466441	3.49946e-29
GPATCH8	0.466435	3.5062e-29
USP42	0.466308	3.64622e-29
SMAD4	0.466068	3.92578e-29
EPC2	0.46599	4.02089e-29
SIN3A	0.465934	4.09111e-29
HNRNPA0	0.465889	4.14759e-29
NLK	0.465874	4.16653e-29
RRAGC	0.4658	4.2623e-29
ZNF674	0.465728	4.35822e-29
FAM53C	0.465671	4.43523e-29
CPSF6	0.465517	4.64915e-29
ACBD7	0.465434	4.76917e-29
KBTBD2	0.465402	4.81746e-29
AZI2	0.465257	5.03676e-29
ATG4C	0.465219	5.09482e-29
NFRKB	0.465147	5.20945e-29
ZBTB26	0.465092	5.29669e-29
CSRNP2	0.465088	5.30422e-29
RPL7L1	0.464972	5.49535e-29
COIL	0.464747	5.8873e-29
MEX3C	0.464707	5.96083e-29
ANAPC1	0.464684	6.00285e-29
CBLL1	0.464663	6.04177e-29
ADAM17	0.464651	6.06431e-29
BICD2	0.464345	6.6581e-29
SMCR8	0.464312	6.72574e-29
KDM3A	0.464301	6.74798e-29
AASDHPPT	0.464247	6.8609e-29
PSMC3IP	0.464173	7.01743e-29
EFCAB7	0.464165	7.03497e-29
DHX36	0.464076	7.23046e-29
TERF1	0.464074	7.23424e-29
RSF1	0.464013	7.36926e-29
FUBP3	0.463985	7.43338e-29
GNA13	0.463961	7.48857e-29
MMUT	0.463911	7.60288e-29
DAXX	0.463908	7.60992e-29
MPP2	0.463864	7.71403e-29
LARS2	0.463826	7.80219e-29
INCENP	0.463809	7.84418e-29
PMS1	0.463743	8.00344e-29
XXYLT1	0.463697	8.11582e-29
SUDS3	0.463511	8.59094e-29
FANCE	0.463509	8.59606e-29
DAAM1	0.463402	8.88105e-29
LMNB1	0.463315	9.1192e-29
CSNK1G1	0.4633	9.16167e-29
ZC3H10	0.463161	9.55648e-29
CDC14A	0.463103	9.72677e-29
RGP1	0.463016	9.98762e-29
NPAT	0.462974	1.01169e-28
TLK2	0.46294	1.02236e-28
PCGF6	0.462892	1.03737e-28
FAR1	0.46279	1.07001e-28
SCML2	0.462752	1.0826e-28
CTDSPL2	0.462516	1.16306e-28
PGBD1	0.462492	1.17164e-28
PDHX	0.46244	1.19025e-28
XPO5	0.462426	1.19506e-28
UBA2	0.462375	1.21394e-28
RBM12B	0.462243	1.26342e-28
SKP2	0.462201	1.27962e-28
SNX3	0.462172	1.29096e-28
HIPK1	0.461817	1.43786e-28
ZNF84	0.461814	1.4391e-28
C8orf37	0.461798	1.44612e-28
ZBTB14	0.461724	1.47892e-28
USP14	0.46162	1.52651e-28
DDX52	0.461589	1.54095e-28
PHLPP2	0.461571	1.54939e-28
ZBTB21	0.461505	1.58039e-28
PPM1B	0.461478	1.59371e-28
PRDM10	0.461336	1.66351e-28
SPPL3	0.461307	1.67812e-28
DYRK1A	0.461149	1.76035e-28
ATF2	0.46104	1.81923e-28
KHDC1	0.46098	1.85264e-28
GNB1	0.460962	1.86296e-28
RBBP5	0.460958	1.86488e-28
SLC36A4	0.460934	1.87868e-28
SNX4	0.460885	1.90694e-28
IPO9	0.460876	1.91188e-28
KAT7	0.460776	1.97087e-28
EIF2B1	0.46068	2.02856e-28
DIS3	0.460567	2.09921e-28
ANKRD6	0.460385	2.21768e-28
BAZ1B	0.460382	2.21991e-28
PAPSS1	0.460358	2.23576e-28
DCAF11	0.460279	2.28945e-28
ROCK1	0.460206	2.3405e-28
RAB6A	0.460135	2.39119e-28
PCNA	0.46002	2.47583e-28
PRPF4	0.459908	2.56085e-28
ZNF641	0.459823	2.62753e-28
CUL1	0.459587	2.82033e-28
FAM217B	0.459578	2.8282e-28
WBP11	0.459463	2.92831e-28
PHAX	0.459265	3.1075e-28
ADNP2	0.459214	3.15608e-28
TAB3	0.459065	3.3001e-28
PIK3C2A	0.458918	3.44925e-28
RIF1	0.458889	3.47935e-28
PRPF38A	0.45871	3.67209e-28
ZSCAN9	0.458674	3.71174e-28
ILF3	0.458604	3.79005e-28
MDM1	0.458604	3.7907e-28
NCOA5	0.458569	3.83063e-28
ERCC3	0.458419	4.00682e-28
AFG1L	0.458348	4.09314e-28
TP53BP2	0.458343	4.09952e-28
DBF4B	0.458269	4.19113e-28
LRRCC1	0.458213	4.26218e-28
CPSF2	0.458091	4.42079e-28
APPL1	0.458003	4.53908e-28
NXPE3	0.457995	4.54876e-28
ZNF280C	0.457848	4.7542e-28
GXYLT1	0.457729	4.92624e-28
NUP107	0.457714	4.9489e-28
ZNF207	0.457663	5.02444e-28
AAR2	0.457551	5.19543e-28
ERCC4	0.457307	5.58819e-28
DHX9	0.457275	5.64325e-28
GPR137C	0.457228	5.72163e-28
TIAM2	0.457154	5.85058e-28
RNF2	0.45712	5.90996e-28
DNMT1	0.457018	6.09307e-28
STRIP1	0.45696	6.19914e-28
FCF1	0.456895	6.31962e-28
ZNF227	0.456863	6.38031e-28
BRMS1L	0.456843	6.4187e-28
ULK2	0.456638	6.82486e-28
ARMT1	0.456563	6.97871e-28
NNT	0.456467	7.18143e-28
TOPORS	0.456387	7.35366e-28
NCAPG2	0.456308	7.53013e-28
UVRAG	0.456176	7.83198e-28
CSNK2A1	0.456071	8.07895e-28
LRP11	0.45606	8.10568e-28
TEX10	0.456047	8.13645e-28
HAUS2	0.456007	8.23414e-28
UBTF	0.45592	8.45052e-28
RPIA	0.455885	8.5396e-28
FXR1	0.455866	8.58628e-28
RSBN1	0.455684	9.0657e-28
KANSL3	0.455653	9.14848e-28
UBXN2A	0.455472	9.65476e-28
TRMT6	0.45545	9.71808e-28
ICK	0.455303	1.01512e-27
LRRC8D	0.455015	1.10563e-27
PAXIP1	0.455009	1.10767e-27
LZTFL1	0.454991	1.11355e-27
NCOA1	0.454775	1.18725e-27
L2HGDH	0.454689	1.21784e-27
ZSCAN25	0.454681	1.22083e-27
TTC33	0.454645	1.23388e-27
MED1	0.454569	1.26197e-27
SCAF11	0.454492	1.29089e-27
KPNB1	0.454291	1.36988e-27
JARID2	0.454021	1.48382e-27
RERE	0.453881	1.54658e-27
ARL14EP	0.45387	1.55175e-27
DNAJC8	0.453855	1.55872e-27
SMCHD1	0.453833	1.56882e-27
PLAGL2	0.453766	1.60002e-27
AP3M2	0.45366	1.65074e-27
STXBP5	0.453649	1.65625e-27
TBCEL	0.453588	1.68617e-27
FBXO48	0.453411	1.77691e-27
ZNF260	0.453308	1.83177e-27
VPS54	0.453264	1.85548e-27
BRAP	0.453053	1.97466e-27
CBX5	0.453048	1.97763e-27
BLOC1S5	0.453032	1.98681e-27
TMEM30A	0.453007	2.00129e-27
FANCC	0.452735	2.16807e-27
NSD2	0.452658	2.2183e-27
TTI1	0.452648	2.22468e-27
SPDL1	0.45262	2.24326e-27
VAPB	0.452604	2.25351e-27
SPOPL	0.452599	2.25697e-27
MIER3	0.452567	2.27848e-27
EMC1	0.452489	2.33126e-27
ZNF740	0.45236	2.42139e-27
AGBL5	0.452322	2.44842e-27
SPTY2D1	0.452319	2.45028e-27
SMARCC1	0.452307	2.45941e-27
TRIM37	0.452163	2.56567e-27
CSE1L	0.452102	2.61217e-27
NDC1	0.452074	2.63361e-27
ZNF17	0.452029	2.66858e-27
SNRNP27	0.452006	2.6868e-27
GEMIN2	0.451901	2.77069e-27
POLR2D	0.45181	2.84587e-27
B4GALT5	0.451728	2.91501e-27
ARL5B	0.451702	2.93745e-27
C17orf75	0.451698	2.94071e-27
ARL6	0.451652	2.98052e-27
HIVEP2	0.451625	3.00395e-27
UBE2G1	0.4516	3.02604e-27
METTL4	0.451534	3.08577e-27
HNRNPD	0.451509	3.1079e-27
CEP250	0.451503	3.1137e-27
TTLL7	0.451498	3.11817e-27
MTMR12	0.451445	3.16723e-27
DDX23	0.451434	3.1773e-27
UBE4A	0.451294	3.31038e-27
RNF11	0.451275	3.32882e-27
ABHD10	0.451275	3.32893e-27
MCM6	0.451267	3.33689e-27
LSM11	0.451174	3.4285e-27
RNF144A	0.451094	3.51044e-27
BMI1	0.451093	3.51095e-27
TSR2	0.450922	3.69086e-27
DNAJC16	0.450881	3.73582e-27
NONO	0.450848	3.77213e-27
C2CD3	0.450844	3.77648e-27
SOCS4	0.45082	3.80316e-27
CLASP1	0.450679	3.96251e-27
DPF2	0.450659	3.98651e-27
RSRC1	0.450579	4.07993e-27
CCDC117	0.450562	4.10126e-27
SIRT1	0.450536	4.13263e-27
RB1CC1	0.450519	4.15288e-27
RTN3	0.45035	4.36308e-27
GPALPP1	0.450297	4.43053e-27
CLSPN	0.450293	4.4364e-27
DCK	0.450024	4.7985e-27
CHAF1B	0.449978	4.86338e-27
WDR48	0.449916	4.95186e-27
ACLY	0.4499	4.97541e-27
L3MBTL3	0.449882	5.00151e-27
FAM199X	0.449858	5.03597e-27
RNF168	0.449845	5.05486e-27
CDCA7L	0.449786	5.14326e-27
TFDP1	0.449716	5.24859e-27
ZNF567	0.449693	5.28422e-27
TMX1	0.449598	5.43291e-27
ARSK	0.449487	5.61051e-27
TEX261	0.449442	5.68435e-27
THAP9	0.449311	5.90619e-27
ZNF3	0.44917	6.15404e-27
C1orf112	0.449117	6.24924e-27
HSPA14	0.449061	6.35147e-27
KIDINS220	0.448973	6.51623e-27
MAPK1	0.448942	6.57505e-27
FOXN3	0.44887	6.71378e-27
ANKS1A	0.448792	6.86849e-27
STRN	0.448774	6.90411e-27
EXOSC9	0.448765	6.92216e-27
NAA40	0.44872	7.01214e-27
KAT14	0.448669	7.11828e-27
ZKSCAN8	0.448598	7.26614e-27
MTHFD1L	0.448414	7.66526e-27
ABHD17B	0.448404	7.68659e-27
PXYLP1	0.448251	8.03601e-27
NUP98	0.448193	8.17244e-27
ZNF821	0.448183	8.19571e-27
AC118549.1	0.448149	8.27559e-27
UBE4B	0.448128	8.32722e-27
PSMB1	0.448068	8.47389e-27
GATC	0.448053	8.50951e-27
GTF2H3	0.448023	8.58421e-27
DDX1	0.448006	8.62684e-27
CASP2	0.447975	8.70367e-27
TGFBRAP1	0.447909	8.8724e-27
POM121	0.447883	8.94024e-27
MTF1	0.447777	9.21826e-27
ZNF507	0.447738	9.32418e-27
TET3	0.447732	9.33819e-27
DVL3	0.447705	9.41225e-27
RFX3	0.447692	9.44923e-27
HIF1AN	0.447593	9.72204e-27
TUBGCP3	0.4475	9.98731e-27
VPS26C	0.447422	1.02167e-26
ZBTB11	0.447405	1.02665e-26
PRPSAP2	0.447301	1.05787e-26
PARP2	0.447283	1.06349e-26
ATXN3	0.447281	1.06419e-26
NELFCD	0.44724	1.0767e-26
NEPRO	0.447182	1.09503e-26
NASP	0.446983	1.15985e-26
PCMTD2	0.446977	1.16175e-26
ZBTB49	0.44695	1.17073e-26
ASTE1	0.446927	1.17867e-26
ZFAND3	0.446918	1.18173e-26
NAA50	0.446882	1.1941e-26
ZWILCH	0.446849	1.20561e-26
TMEM67	0.446824	1.21428e-26
FAM76B	0.446768	1.23408e-26
PHACTR4	0.446681	1.2655e-26
ELP1	0.446643	1.27931e-26
TTF2	0.44655	1.31419e-26
GGA2	0.446484	1.33934e-26
STIP1	0.446483	1.3396e-26
CSTF3	0.44645	1.35251e-26
TXLNG	0.446373	1.38302e-26
DCLRE1A	0.446364	1.38634e-26
ZNF451	0.446278	1.42125e-26
DVL2	0.44621	1.44917e-26
CCDC121	0.446109	1.49224e-26
ZNF148	0.445942	1.5658e-26
C12orf43	0.445888	1.59019e-26
RFWD3	0.445757	1.65126e-26
GOLIM4	0.44574	1.6593e-26
LCA5	0.445646	1.7045e-26
AP3M1	0.445601	1.72683e-26
KPNA6	0.445531	1.76183e-26
ACAP2	0.44541	1.82441e-26
GTF2H1	0.445405	1.82709e-26
NADK2	0.445357	1.8521e-26
VAMP7	0.445334	1.86474e-26
KIAA0100	0.445316	1.87446e-26
DDHD1	0.445179	1.94931e-26
SNRNP48	0.445162	1.95884e-26
HSDL1	0.445115	1.98552e-26
EXOSC10	0.44508	2.00558e-26
RAB23	0.445077	2.00711e-26
WDSUB1	0.44496	2.0758e-26
MKRN2	0.444933	2.09206e-26
PSMD10	0.444702	2.23549e-26
ASXL1	0.444586	2.31083e-26
C9orf72	0.444583	2.31295e-26
KIF3B	0.444541	2.34071e-26
ABRAXAS2	0.444466	2.39165e-26
RDH14	0.444434	2.41364e-26
GTF2H5	0.44434	2.47953e-26
UTRN	0.444281	2.5219e-26
DOCK7	0.444266	2.53246e-26
KPNA4	0.444116	2.64331e-26
USP51	0.44409	2.66291e-26
RAB28	0.444083	2.66885e-26
DNM1L	0.444068	2.68036e-26
C6orf62	0.443973	2.75405e-26
ZNF624	0.443937	2.78259e-26
PCBP2	0.443902	2.81051e-26
PPIG	0.443795	2.89739e-26
PHTF2	0.443765	2.92289e-26
STAU1	0.443758	2.92829e-26
ERCC6L2	0.443696	2.98036e-26
IFT81	0.443585	3.07684e-26
RBMXL1	0.443584	3.07773e-26
KLHL42	0.443565	3.09458e-26
YTHDC1	0.443502	3.15067e-26
IPO5	0.443485	3.16535e-26
PAPOLA	0.443482	3.16877e-26
SPOP	0.44344	3.20707e-26
HNRNPA3	0.443415	3.22951e-26
KLF11	0.443397	3.2463e-26
DPY19L4	0.443383	3.259e-26
USP9X	0.443338	3.3018e-26
GFM2	0.443273	3.36343e-26
RECQL	0.443269	3.36699e-26
ARL6IP6	0.443221	3.41296e-26
CTCF	0.442888	3.75373e-26
INTS2	0.44283	3.81568e-26
SNX2	0.442798	3.85087e-26
ZNF200	0.442715	3.94256e-26
CREB1	0.442681	3.98073e-26
RBM26	0.442648	4.01859e-26
KIAA1958	0.442554	4.12816e-26
TMEM199	0.442547	4.13531e-26
MTA2	0.442385	4.33034e-26
YTHDF2	0.442359	4.36299e-26
NSF	0.442321	4.41046e-26
POMGNT2	0.442257	4.49159e-26
RACGAP1	0.442255	4.49354e-26
MIEF1	0.442145	4.63614e-26
CCNK	0.441931	4.92749e-26
RHOT1	0.441914	4.95061e-26
SET	0.441686	5.28158e-26
ZNF436	0.441684	5.28583e-26
INIP	0.441607	5.40161e-26
HDAC1	0.441603	5.40844e-26
DLG1	0.441342	5.82317e-26
ZBED5	0.44133	5.84304e-26
SEMA4F	0.441323	5.85438e-26
ZNF202	0.441301	5.89095e-26
NUP133	0.441291	5.90752e-26
TNPO2	0.441283	5.92201e-26
PHACTR2	0.44126	5.95953e-26
TRAF6	0.441222	6.02505e-26
AFG3L2	0.441217	6.03353e-26
SZRD1	0.441162	6.12789e-26
CENPO	0.441134	6.17712e-26
EXT2	0.441076	6.27917e-26
NOL10	0.440991	6.43211e-26
PAK2	0.44088	6.63755e-26
EIF1AD	0.44086	6.67532e-26
SUCO	0.4408	6.78976e-26
DHX15	0.440782	6.82324e-26
ATP13A3	0.440766	6.85541e-26
RNPS1	0.440654	7.07491e-26
KPNA1	0.440559	7.26732e-26
TRIM24	0.440506	7.37802e-26
TAOK1	0.440498	7.39358e-26
GVQW3	0.44043	7.53749e-26
PARG	0.44034	7.73253e-26
TAF1	0.440262	7.9036e-26
CAPN7	0.440201	8.04185e-26
ZMYM3	0.44017	8.11313e-26
COPS8	0.440168	8.11694e-26
CUL5	0.440107	8.25815e-26
PWP1	0.439924	8.6946e-26
EXTL2	0.439917	8.71153e-26
CHCHD3	0.439897	8.76087e-26
HAUS3	0.439771	9.08007e-26
HMCES	0.439766	9.09073e-26
SLC25A13	0.439739	9.16012e-26
ZBTB9	0.439721	9.20788e-26
C5orf22	0.439715	9.22345e-26
BMPR1A	0.439675	9.32889e-26
ZFP90	0.43962	9.47425e-26
SP2	0.439574	9.59664e-26
PRPF18	0.439367	1.01735e-25
NDRG3	0.439289	1.03981e-25
DDX6	0.439262	1.04775e-25
ZNF569	0.439239	1.05458e-25
FEM1B	0.439165	1.07698e-25
KIAA1586	0.439033	1.11757e-25
RMND1	0.43898	1.13427e-25
AP002495.1	0.43892	1.15357e-25
ZNF445	0.438911	1.15661e-25
GMPS	0.438873	1.16893e-25
NUP54	0.438769	1.20365e-25
UBQLN1	0.438728	1.21766e-25
CYB5RL	0.438688	1.23155e-25
ZNF326	0.438535	1.28549e-25
RAB21	0.438503	1.29688e-25
PGM3	0.438422	1.32673e-25
WDR92	0.438282	1.37996e-25
MOB1A	0.438223	1.40314e-25
NFATC3	0.438117	1.44533e-25
ST13	0.437994	1.49611e-25
COQ3	0.437972	1.50553e-25
EEA1	0.437937	1.51998e-25
ARHGAP19	0.43787	1.54882e-25
SYNGAP1	0.437842	1.56114e-25
NOP9	0.437789	1.58471e-25
RAP2A	0.437655	1.64533e-25
NKAP	0.437627	1.65799e-25
PLEKHA3	0.437564	1.68756e-25
CNST	0.437534	1.70167e-25
ZNF174	0.437405	1.76442e-25
ZNF222	0.43739	1.77183e-25
MOSPD2	0.437319	1.80709e-25
TEAD1	0.437274	1.83022e-25
NAB1	0.437242	1.84676e-25
GTF3C4	0.437241	1.84698e-25
PAXBP1	0.437148	1.8959e-25
GZF1	0.437143	1.89854e-25
AKT2	0.437029	1.95985e-25
XPO7	0.436794	2.09293e-25
ODF2	0.436757	2.11447e-25
KIAA0355	0.436742	2.12337e-25
KHSRP	0.436667	2.16822e-25
PSMD2	0.436383	2.34693e-25
HPS5	0.436314	2.39256e-25
PDE7A	0.436238	2.44418e-25
ZNF235	0.436185	2.48049e-25
PLAA	0.43618	2.48349e-25
SGO2	0.436164	2.49504e-25
NAA15	0.436045	2.579e-25
STAT5B	0.435889	2.69338e-25
R3HDM2	0.435834	2.73455e-25
USPL1	0.435791	2.76773e-25
AKAP10	0.435784	2.77348e-25
ANKRD27	0.435709	2.83169e-25
PRDM4	0.435652	2.87675e-25
ZNF232	0.435629	2.89502e-25
ELK1	0.43554	2.96746e-25
PIGX	0.435467	3.0288e-25
MOSMO	0.435454	3.03974e-25
CAMSAP1	0.435434	3.05629e-25
AC005261.1	0.435315	3.1597e-25
DDX5	0.435253	3.21443e-25
SEC23IP	0.435223	3.24109e-25
ENAH	0.435186	3.27429e-25
NHSL1	0.435106	3.34804e-25
ELP4	0.434811	3.63337e-25
KLHL23	0.434783	3.66184e-25
ZNF766	0.434758	3.6874e-25
ELOVL4	0.434742	3.70392e-25
ZKSCAN3	0.434716	3.73112e-25
PIGW	0.434604	3.84832e-25
WDR44	0.434478	3.98541e-25
NDUFAF4	0.43432	4.16382e-25
PMS2	0.434301	4.18495e-25
RBM27	0.434243	4.25281e-25
RCC2	0.434209	4.29313e-25
LLGL1	0.434156	4.35628e-25
RBM18	0.434154	4.35875e-25
TUBB	0.434114	4.40769e-25
ATXN7L3B	0.434089	4.4387e-25
UBA5	0.434008	4.53869e-25
OXCT1	0.433982	4.57081e-25
ARL3	0.43396	4.59878e-25
ZCCHC3	0.43385	4.74164e-25
DDX50	0.43382	4.78052e-25
UBE3B	0.43381	4.79387e-25
RBM4B	0.433781	4.83322e-25
ZNF106	0.433517	5.19858e-25
CELF1	0.433496	5.22826e-25
TFAM	0.433422	5.33577e-25
EIF2AK3	0.433385	5.39061e-25
ETF1	0.433376	5.40427e-25
GPR180	0.433325	5.48088e-25
MKS1	0.433315	5.49678e-25
SS18L1	0.433303	5.5141e-25
ZC3H13	0.433284	5.54375e-25
NAA35	0.433282	5.54681e-25
PPP4R3B	0.433231	5.6245e-25
ZNF26	0.433181	5.70292e-25
PANK3	0.433163	5.73149e-25
WWOX	0.433149	5.75352e-25
VRK1	0.433122	5.79652e-25
ARID1A	0.433122	5.79653e-25
MEX3B	0.433088	5.8514e-25
DHX57	0.433071	5.87974e-25
PROSER3	0.433022	5.95833e-25
SLC4A1AP	0.433021	5.95988e-25
UBOX5	0.433003	5.98949e-25
EIF4ENIF1	0.433002	5.99256e-25
GDI1	0.432898	6.1661e-25
RANBP2	0.43286	6.23145e-25
C18orf54	0.432726	6.46545e-25
LNPK	0.432724	6.46953e-25
C11orf58	0.432696	6.51879e-25
EIF4G3	0.43253	6.82453e-25
KPNA3	0.432467	6.94387e-25
WASF2	0.432255	7.35911e-25
PACRGL	0.432221	7.42826e-25
HDDC2	0.432182	7.50932e-25
SPINDOC	0.432125	7.62751e-25
TUBA1B	0.432008	7.87763e-25
KMT5A	0.431996	7.90367e-25
PRKACA	0.431965	7.97125e-25
EAF1	0.431945	8.01378e-25
RAVER2	0.431928	8.05226e-25
BAG5	0.431858	8.20916e-25
ECHDC1	0.431579	8.86128e-25
KBTBD6	0.43151	9.03067e-25
SMC4	0.431494	9.0716e-25
ZNF22	0.431361	9.40867e-25
USP46	0.431359	9.4125e-25
MPDZ	0.43114	9.99572e-25
GK5	0.431131	1.00209e-24
EXD2	0.431019	1.03325e-24
BCL7A	0.43094	1.05574e-24
CEP192	0.430816	1.09208e-24
MNAT1	0.430789	1.10029e-24
RSPH3	0.430741	1.11476e-24
NUP188	0.430528	1.18182e-24
UBP1	0.430396	1.22515e-24
ZNF384	0.430325	1.24912e-24
OTUD6B	0.430266	1.26961e-24
RIOK1	0.430202	1.29175e-24
ZBTB1	0.430131	1.31712e-24
EED	0.430095	1.32998e-24
RGPD8	0.430063	1.34193e-24
HSP90AA1	0.429989	1.36904e-24
MED20	0.429858	1.41887e-24
LRRC8B	0.429821	1.43334e-24
MAP4K5	0.429699	1.48185e-24
GMFB	0.429586	1.52817e-24
POLH	0.429557	1.54039e-24
TMTC3	0.429407	1.60461e-24
RAD17	0.42924	1.6791e-24
ZNF689	0.429224	1.68665e-24
KIFBP	0.429221	1.68813e-24
TIPIN	0.429108	1.74046e-24
ATRX	0.42908	1.75405e-24
MAP3K2	0.429064	1.76162e-24
RNF114	0.429053	1.76714e-24
CBFB	0.428948	1.81821e-24
RWDD2A	0.428885	1.84977e-24
SRSF4	0.428871	1.85657e-24
TMEM185A	0.42878	1.90305e-24
INPP4A	0.42873	1.92916e-24
EXOSC2	0.428718	1.93551e-24
ASNSD1	0.428635	1.97959e-24
FBXO45	0.428479	2.06529e-24
MPHOSPH9	0.428425	2.09551e-24
MIB1	0.428228	2.21075e-24
HNRNPH2	0.428205	2.22439e-24
SBF2	0.428186	2.23632e-24
USP7	0.428159	2.25277e-24
ZNF623	0.428104	2.2866e-24
SOGA1	0.428096	2.29152e-24
CEP104	0.428049	2.32074e-24
PRKDC	0.427844	2.45354e-24
TMEM170A	0.427787	2.49134e-24
CAPRIN1	0.427763	2.50807e-24
SRP54	0.427755	2.51313e-24
ASB8	0.427641	2.59227e-24
ATG2B	0.427518	2.67979e-24
CCDC15	0.427514	2.68243e-24
ZNF230	0.427475	2.71131e-24
PRRC2B	0.427433	2.74195e-24
PATL1	0.427422	2.75064e-24
METAP2	0.427421	2.75086e-24
CREBZF	0.427263	2.87098e-24
ZKSCAN5	0.427103	2.99802e-24
ICE2	0.427045	3.04519e-24
MMGT1	0.427013	3.07237e-24
MTFR1L	0.427002	3.08126e-24
PEX1	0.426948	3.12619e-24
ITCH	0.426745	3.30237e-24
ACTR2	0.426713	3.33138e-24
TYMS	0.42665	3.38876e-24
PIP4K2B	0.426615	3.42066e-24
S100PBP	0.426576	3.45633e-24
IL17RD	0.426239	3.78519e-24
STIL	0.426172	3.85439e-24
ISG20L2	0.426152	3.87525e-24
R3HDM1	0.426026	4.00873e-24
NCL	0.425994	4.04343e-24
WRN	0.425842	4.21306e-24
ZNF395	0.425808	4.25204e-24
HEATR5B	0.425793	4.26835e-24
YTHDF1	0.425692	4.38584e-24
CSTF2T	0.425632	4.45753e-24
WDTC1	0.425523	4.58991e-24
MGA	0.425463	4.66539e-24
NKRF	0.425406	4.73682e-24
RRAGD	0.425311	4.85885e-24
AMMECR1	0.425244	4.94739e-24
DKC1	0.425209	4.99427e-24
POLR3C	0.425177	5.03737e-24
KLHL32	0.425075	5.17743e-24
OSTM1	0.424915	5.40387e-24
CDK12	0.424864	5.47846e-24
CEP89	0.424792	5.58655e-24
BRD2	0.424485	6.06443e-24
FKRP	0.424288	6.39372e-24
PNISR	0.424286	6.39717e-24
ZNF776	0.424278	6.41095e-24
MTPN	0.424278	6.41151e-24
FAM169A	0.424181	6.57956e-24
GPATCH11	0.424144	6.64488e-24
SNRPB2	0.42414	6.65203e-24
TMCC1	0.424104	6.71709e-24
ZXDA	0.424088	6.74569e-24
PPM1E	0.42405	6.81406e-24
BRCA1	0.423959	6.98197e-24
MORF4L2	0.423873	7.14397e-24
KLHDC3	0.423825	7.23604e-24
MFAP3	0.423773	7.33806e-24
MTBP	0.423766	7.35187e-24
MALT1	0.42375	7.3826e-24
CCDC91	0.423652	7.57874e-24
PSMD3	0.423627	7.62939e-24
RAD21	0.423468	7.96054e-24
MGME1	0.423406	8.09373e-24
QTRT2	0.423347	8.22293e-24
KRR1	0.423318	8.2869e-24
CAMKK2	0.423302	8.32222e-24
NDUFS1	0.423262	8.41032e-24
EIF5	0.423238	8.46397e-24
POLR3B	0.423167	8.62579e-24
BRCC3	0.423167	8.62713e-24
UBTD2	0.423107	8.76497e-24
SLC9A6	0.423067	8.8596e-24
FNBP1L	0.423036	8.934e-24
ACTL6A	0.423004	9.00904e-24
ZSCAN20	0.422951	9.13932e-24
ZBTB8A	0.422938	9.17043e-24
STX17	0.422855	9.37466e-24
TIAL1	0.422814	9.47893e-24
PPP4R3A	0.422652	9.89601e-24
HNRNPUL1	0.422633	9.94733e-24
DCAF5	0.42257	1.01135e-23
PTBP1	0.422559	1.0143e-23
ZNF548	0.422523	1.02409e-23
TBC1D22B	0.422467	1.03954e-23
TULP3	0.422398	1.05895e-23
LARS1	0.422337	1.07626e-23
SENP5	0.422316	1.08214e-23
NUP50	0.422285	1.09105e-23
CLASP2	0.422283	1.09161e-23
DLAT	0.422272	1.09478e-23
MIGA1	0.422214	1.11191e-23
NANP	0.422154	1.12984e-23
THUMPD1	0.422116	1.14124e-23
SLBP	0.422108	1.14371e-23
TSTD2	0.42206	1.15832e-23
CCDC93	0.422024	1.16958e-23
ATP11C	0.422024	1.16969e-23
TTC37	0.421896	1.20991e-23
HOMER1	0.421841	1.22785e-23
CHAMP1	0.421747	1.25881e-23
ZNF644	0.421731	1.26419e-23
PPP5C	0.421717	1.2688e-23
MIPOL1	0.421645	1.29341e-23
GPR161	0.421568	1.32013e-23
RBM22	0.421555	1.32453e-23
NAP1L4	0.421552	1.32572e-23
TBC1D20	0.421488	1.34827e-23
RO60	0.421473	1.35365e-23
C16orf87	0.421347	1.39959e-23
PPIP5K2	0.421295	1.41911e-23
AC021092.2	0.421288	1.42199e-23
NFYA	0.421251	1.43577e-23
ZFP64	0.421245	1.4381e-23
BUB3	0.421199	1.45594e-23
GKAP1	0.421116	1.48814e-23
DZIP3	0.421095	1.49636e-23
BRD3	0.421057	1.51173e-23
GPC3	0.421	1.53462e-23
PDCD7	0.420993	1.5375e-23
ZBTB6	0.420893	1.57855e-23
STRN3	0.420842	1.60024e-23
TRRAP	0.420732	1.64751e-23
KMT5B	0.420696	1.66324e-23
TJAP1	0.420637	1.68936e-23
GINS4	0.420518	1.74346e-23
FCHSD2	0.42049	1.75647e-23
ISY1	0.420323	1.83554e-23
USP47	0.420249	1.87195e-23
RBM38	0.42024	1.87623e-23
TMEM131	0.420234	1.87924e-23
GATAD2B	0.420198	1.89713e-23
ZSCAN21	0.42019	1.90115e-23
ZNF41	0.420181	1.90562e-23
VPS33A	0.420164	1.91429e-23
LTN1	0.420038	1.97905e-23
FANCL	0.420033	1.98169e-23
UTP11	0.419957	2.02196e-23
RUBCN	0.419934	2.03437e-23
SPECC1L	0.419915	2.04452e-23
PPP1CB	0.419905	2.04988e-23
EIF1B	0.419877	2.06466e-23
ORC2	0.419863	2.0724e-23
OSBPL8	0.419856	2.07647e-23
ISOC1	0.419757	2.13139e-23
MYEF2	0.419726	2.14901e-23
PPP2CA	0.419664	2.18411e-23
AGPAT1	0.41966	2.18632e-23
E2F2	0.419523	2.26718e-23
KMT2A	0.419508	2.27569e-23
UBN1	0.419397	2.34369e-23
DDX55	0.419389	2.34855e-23
PNPT1	0.41936	2.3664e-23
PIP4P1	0.419236	2.4452e-23
DNMT3A	0.419234	2.44622e-23
USP39	0.419189	2.47557e-23
CEP68	0.419149	2.50191e-23
AREL1	0.419103	2.53236e-23
RNF185	0.41904	2.57453e-23
COG5	0.419037	2.57613e-23
PANK2	0.418994	2.60558e-23
SPIN4	0.418993	2.60615e-23
ZNF845	0.418986	2.61088e-23
MBD5	0.418953	2.63369e-23
ZNF830	0.418902	2.66984e-23
BRD8	0.418876	2.68761e-23
TMEM106C	0.418808	2.73642e-23
DNAJC24	0.418788	2.75065e-23
PPM1A	0.418716	2.803e-23
TRIM23	0.418472	2.98852e-23
TEFM	0.418456	3.00146e-23
CRLF3	0.418393	3.05134e-23
ZNF724	0.418386	3.05697e-23
DTNBP1	0.418174	3.23241e-23
CEP63	0.418032	3.35491e-23
ZMYND11	0.418007	3.37679e-23
CTPS1	0.417956	3.42178e-23
ARIH1	0.417886	3.4856e-23
ZNF398	0.417878	3.49266e-23
NUP155	0.417824	3.54278e-23
CNOT6	0.417822	3.54479e-23
DFFA	0.417821	3.54586e-23
CEP120	0.417701	3.65867e-23
VHL	0.417683	3.67638e-23
RFFL	0.417631	3.7261e-23
MTIF2	0.417569	3.78691e-23
TOP2B	0.417487	3.8697e-23
BTBD1	0.417351	4.00932e-23
ZNF550	0.417186	4.18706e-23
ANKRD13A	0.417178	4.19582e-23
SYT11	0.417154	4.22147e-23
ROCK2	0.417127	4.25129e-23
THAP10	0.417056	4.33107e-23
ARFGEF2	0.417036	4.3536e-23
DIP2B	0.417008	4.38567e-23
C6orf89	0.417007	4.38761e-23
SYNJ2	0.416974	4.42469e-23
WNK3	0.416963	4.43771e-23
ZNF420	0.416945	4.45911e-23
SDAD1	0.416918	4.49029e-23
PIAS2	0.416916	4.49308e-23
TAF4	0.416882	4.53241e-23
FBXW8	0.416781	4.65442e-23
CYP2U1	0.416691	4.76415e-23
TLK1	0.416634	4.83614e-23
NARS1	0.41663	4.84065e-23
EDC3	0.416624	4.84855e-23
SMARCB1	0.416571	4.9155e-23
EPB41	0.416552	4.94105e-23
RC3H2	0.41651	4.99424e-23
IQCC	0.416504	5.00246e-23
TGS1	0.41647	5.04773e-23
WDR76	0.416407	5.13024e-23
SEPTIN2	0.416333	5.23141e-23
PTGES3	0.416169	5.45971e-23
RRP1B	0.416168	5.46093e-23
YES1	0.41615	5.48692e-23
KIAA1841	0.416123	5.52455e-23
CGGBP1	0.415981	5.73313e-23
ZNF197	0.415929	5.81202e-23
KIF18A	0.415918	5.82821e-23
PRMT9	0.415872	5.89844e-23
TTC31	0.415841	5.94619e-23
PPP4R2	0.41583	5.96299e-23
CFAP20	0.415745	6.09584e-23
SNX16	0.415741	6.10279e-23
SETD5	0.415714	6.14624e-23
SUV39H2	0.415709	6.15417e-23
GMNN	0.415685	6.19169e-23
DDHD2	0.415653	6.24388e-23
DDI2	0.415652	6.24544e-23
SERBP1	0.41565	6.24984e-23
BBS10	0.415487	6.51885e-23
FASTKD2	0.415451	6.58018e-23
ZNF670	0.415419	6.63662e-23
KRBOX4	0.415408	6.65506e-23
HNRNPU	0.415358	6.74233e-23
GAPVD1	0.41533	6.79147e-23
RBBP9	0.415328	6.7947e-23
LMBR1	0.415202	7.02019e-23
AGPS	0.415201	7.02325e-23
DICER1	0.415155	7.10714e-23
DNAL1	0.415083	7.24158e-23
RRN3	0.415053	7.29796e-23
KDSR	0.414881	7.6317e-23
NSRP1	0.414839	7.71371e-23
ARNT	0.414765	7.86414e-23
OAZ2	0.414711	7.97555e-23
POM121C	0.41461	8.18584e-23
BTN2A1	0.414594	8.22056e-23
DIDO1	0.41455	8.31544e-23
DENND6A	0.414526	8.366e-23
LARP7	0.41446	8.51163e-23
RTTN	0.414427	8.5837e-23
VPS4B	0.414378	8.69464e-23
MBOAT1	0.414301	8.86873e-23
SRSF12	0.414185	9.13851e-23
PTPDC1	0.414102	9.33755e-23
CCNY	0.413959	9.68836e-23
TBK1	0.413934	9.7521e-23
SESTD1	0.413897	9.84601e-23
UBE2J1	0.413809	1.00736e-22
UBE2N	0.413806	1.00799e-22
DCP1A	0.413716	1.03167e-22
HMGCS1	0.413685	1.03999e-22
TRAK2	0.413675	1.04282e-22
TTK	0.413673	1.04328e-22
COPS3	0.413668	1.04472e-22
RABGEF1	0.413653	1.04873e-22
FAN1	0.413495	1.09227e-22
BRCA2	0.413336	1.13816e-22
SPRTN	0.413334	1.13882e-22
G3BP1	0.413296	1.15002e-22
WDPCP	0.413239	1.16697e-22
PPP3R1	0.413215	1.17436e-22
ATAD2	0.413188	1.18255e-22
GTF2E1	0.413182	1.18417e-22
CEP41	0.413167	1.18884e-22
MIS18A	0.413157	1.19207e-22
ASAP1	0.413054	1.22398e-22
ALG6	0.413021	1.23439e-22
CDV3	0.412839	1.29375e-22
PTBP2	0.412837	1.29434e-22
TTBK2	0.412818	1.30079e-22
HYLS1	0.412795	1.30844e-22
IFT80	0.412778	1.31436e-22
MTRES1	0.412742	1.3266e-22
GLE1	0.412738	1.32802e-22
ANKIB1	0.412589	1.37992e-22
MTCH2	0.412552	1.39309e-22
EPS15	0.412541	1.39705e-22
PIGS	0.412539	1.39773e-22
CNOT7	0.412513	1.40708e-22
HCFC1	0.412485	1.41714e-22
ASCC3	0.412433	1.43637e-22
FZD6	0.412423	1.44007e-22
RECK	0.412236	1.51107e-22
DHFR	0.412224	1.51555e-22
WDHD1	0.412224	1.5159e-22
FAM76A	0.412164	1.53924e-22
DCAF10	0.41207	1.57677e-22
ASB3	0.412062	1.58029e-22
RNF4	0.411995	1.6076e-22
SCAF4	0.411968	1.61891e-22
RBM17	0.41182	1.68155e-22
SRF	0.411812	1.68489e-22
BBX	0.41181	1.68607e-22
SUPT7L	0.41174	1.71638e-22
TPGS2	0.411705	1.73208e-22
ARFGEF3	0.411604	1.77718e-22
UTP20	0.411599	1.77989e-22
C18orf25	0.411569	1.79358e-22
FANCI	0.411568	1.79373e-22
TRIM39	0.41154	1.80688e-22
STK35	0.411489	1.83061e-22
RNF217	0.411483	1.83339e-22
MED13L	0.411471	1.83929e-22
PEX19	0.411416	1.86518e-22
UBIAD1	0.411407	1.8693e-22
DIS3L	0.411375	1.88486e-22
ZNF136	0.411355	1.89476e-22
SMARCC2	0.411346	1.89918e-22
GPN3	0.411281	1.93089e-22
DDIAS	0.411076	2.03478e-22
FBXO33	0.41103	2.05912e-22
ZYG11B	0.410985	2.08323e-22
SAAL1	0.410976	2.08764e-22
C2orf42	0.41095	2.10151e-22
CERS6	0.410916	2.1199e-22
BAZ2B	0.410837	2.16329e-22
ZNF791	0.410776	2.19757e-22
BSDC1	0.410711	2.23411e-22
MRPL18	0.410701	2.23983e-22
HMG20A	0.410694	2.24399e-22
XPOT	0.410588	2.30599e-22
ADAR	0.410582	2.30938e-22
C1orf74	0.410534	2.33754e-22
ALKBH1	0.410251	2.51333e-22
CACUL1	0.410234	2.52399e-22
PLCG1	0.410217	2.53539e-22
MZT1	0.410216	2.5356e-22
N4BP2	0.410121	2.59793e-22
HMGCR	0.410107	2.60742e-22
TRIM33	0.410106	2.60794e-22
KRBA2	0.410099	2.61269e-22
YME1L1	0.410042	2.65092e-22
MSL3	0.410037	2.65409e-22
SRSF6	0.41001	2.67249e-22
DNAJC9	0.409939	2.72147e-22
CNIH2	0.409932	2.72609e-22
WDR77	0.409804	2.81673e-22
HMGB2	0.409744	2.86052e-22
UBE2I	0.409743	2.86127e-22
KTN1	0.409694	2.89701e-22
CENPH	0.409688	2.90128e-22
MORC4	0.409622	2.95087e-22
DHX16	0.409615	2.95595e-22
KIF5B	0.409569	2.9906e-22
RPF1	0.409493	3.04966e-22
NUP62	0.409412	3.1131e-22
PUS7L	0.409347	3.16472e-22
ME2	0.409314	3.19144e-22
KIFAP3	0.409256	3.23863e-22
SRGAP2C	0.409242	3.25064e-22
TMEM97	0.409231	3.26004e-22
WDR82	0.409167	3.31287e-22
MARK1	0.409087	3.3812e-22
TMEM181	0.409015	3.44367e-22
ZNF346	0.408991	3.46518e-22
NOL7	0.408949	3.5021e-22
LARP4	0.408916	3.53173e-22
PHF21A	0.408699	3.73219e-22
DTD1	0.408584	3.84308e-22
COQ7	0.408547	3.87933e-22
RNF115	0.408518	3.90783e-22
CBL	0.408518	3.90797e-22
RBM48	0.408514	3.91105e-22
AMMECR1L	0.408357	4.07061e-22
POGK	0.408281	4.15023e-22
VPS8	0.408247	4.18539e-22
KLHL7	0.408228	4.2055e-22
STXBP4	0.408196	4.23986e-22
MTCH1	0.408181	4.25621e-22
PRMT3	0.408091	4.35483e-22
RNF121	0.40806	4.38898e-22
USP13	0.407999	4.45782e-22
ZFP69B	0.407971	4.48876e-22
DNAJB6	0.407939	4.52621e-22
ZNF570	0.407902	4.56879e-22
TMEM185B	0.407694	4.81536e-22
VIPAS39	0.407693	4.81631e-22
MTM1	0.407583	4.95331e-22
TMEM69	0.40756	4.9814e-22
PANK4	0.407497	5.06168e-22
KIAA1143	0.407481	5.08293e-22
VASH2	0.407478	5.08681e-22
SLC29A1	0.407443	5.13128e-22
NCAPD2	0.407404	5.18227e-22
PNN	0.407384	5.20845e-22
TINF2	0.407369	5.22901e-22
UNK	0.407258	5.37801e-22
FAM172A	0.407195	5.46434e-22
PSMD12	0.407163	5.50762e-22
ZNF512	0.407067	5.64279e-22
PIP5K1A	0.40701	5.72565e-22
WDR3	0.407003	5.73599e-22
RNF41	0.406984	5.76335e-22
STK4	0.406927	5.84611e-22
ZNF782	0.406881	5.9153e-22
FAM111B	0.406852	5.95873e-22
POLR3A	0.406817	6.01096e-22
FAM221A	0.406711	6.17464e-22
PRR3	0.406691	6.20517e-22
THAP5	0.406682	6.22005e-22
UBE2V1	0.406644	6.27982e-22
SLC30A6	0.406618	6.32018e-22
POGLUT1	0.406439	6.6126e-22
C1orf216	0.406402	6.67409e-22
ZNF24	0.406381	6.7095e-22
NUFIP1	0.406321	6.81309e-22
TCTN2	0.406296	6.85512e-22
NKIRAS2	0.406282	6.88022e-22
MSANTD4	0.406242	6.95006e-22
SLC2A12	0.406097	7.20792e-22
PIAS4	0.406092	7.21641e-22
WDR75	0.40601	7.36711e-22
CAND2	0.405977	7.42876e-22
MEST	0.405967	7.44786e-22
GSK3B	0.405948	7.48368e-22
NUP205	0.405898	7.57803e-22
DNA2	0.405885	7.60271e-22
SAV1	0.405858	7.65438e-22
RFC4	0.405728	7.90886e-22
SNX14	0.405708	7.94996e-22
ZNF770	0.405629	8.10864e-22
RUNDC1	0.405615	8.13795e-22
SV2A	0.405503	8.37085e-22
FAM122B	0.405488	8.40128e-22
ZSCAN29	0.405438	8.50893e-22
SMC5	0.4054	8.58954e-22
ZNF343	0.405361	8.67419e-22
BVES	0.405339	8.72143e-22
PPP1R12A	0.405336	8.72975e-22
FAM102B	0.405277	8.8591e-22
MLH1	0.405215	8.99892e-22
NOC3L	0.405195	9.04322e-22
ABI1	0.405175	9.08839e-22
MED14	0.405057	9.36307e-22
MSL1	0.405045	9.38941e-22
TTPAL	0.405029	9.42832e-22
RSBN1L	0.405002	9.49212e-22
EIF1AX	0.404984	9.53528e-22
NPEPPS	0.404908	9.71795e-22
C12orf4	0.404907	9.72263e-22
SALL2	0.404861	9.83496e-22
HCFC2	0.404836	9.89526e-22
SDE2	0.404825	9.92458e-22
CHUK	0.404819	9.93912e-22
SLC7A6OS	0.404817	9.9422e-22
ABCE1	0.404805	9.97391e-22
RANBP9	0.404793	1.0003e-21
UBXN2B	0.404716	1.01995e-21
ARHGEF7	0.404634	1.04106e-21
BTBD10	0.404622	1.04412e-21
STXBP3	0.404602	1.04946e-21
SLC25A14	0.404596	1.05103e-21
B3GNT2	0.404589	1.05275e-21
GPATCH2L	0.404528	1.06897e-21
GSPT1	0.404342	1.11996e-21
BACH2	0.404321	1.12587e-21
PPP1R2	0.404136	1.17933e-21
GNAZ	0.404116	1.18523e-21
GEN1	0.40408	1.19599e-21
FOXK2	0.404079	1.19617e-21
KLHL28	0.404063	1.20114e-21
WBP4	0.404028	1.21146e-21
MBD4	0.404026	1.21228e-21
ADAL	0.404002	1.21964e-21
DLD	0.40396	1.23251e-21
AC093012.1	0.403894	1.25275e-21
CCDC112	0.403846	1.26788e-21
AK6	0.403808	1.28011e-21
COPS7B	0.403795	1.28439e-21
KHNYN	0.403784	1.28766e-21
CWC25	0.403773	1.29129e-21
MPHOSPH10	0.403766	1.29367e-21
CWF19L2	0.403737	1.30297e-21
WDFY1	0.403735	1.30369e-21
SUMO2	0.403659	1.32877e-21
GLRX5	0.403635	1.33659e-21
U2SURP	0.40363	1.33827e-21
TSR1	0.403626	1.33975e-21
DCTN4	0.40349	1.3861e-21
HIRA	0.403486	1.38727e-21
NF1	0.403396	1.41888e-21
GOSR2	0.403393	1.41992e-21
PIGU	0.403367	1.42912e-21
ILRUN	0.403338	1.43966e-21
WDR26	0.403184	1.49588e-21
FEN1	0.403123	1.51877e-21
UBA6	0.403066	1.54049e-21
TRMT13	0.403036	1.5521e-21
PPP1CC	0.403029	1.555e-21
DPM1	0.40295	1.58586e-21
NAE1	0.402921	1.59731e-21
SLC25A12	0.402901	1.60544e-21
TBC1D5	0.402824	1.63625e-21
GAS2L3	0.402808	1.64306e-21
FIP1L1	0.402716	1.68105e-21
ZDHHC17	0.402706	1.68532e-21
HDGFL3	0.402687	1.69323e-21
SIK2	0.402675	1.69804e-21
CEP295	0.402598	1.73103e-21
ZNF107	0.402564	1.74587e-21
KIF3C	0.402477	1.78417e-21
SCLT1	0.402391	1.82236e-21
ATP6V1A	0.402378	1.82868e-21
MSI1	0.402375	1.82986e-21
SEH1L	0.402344	1.84404e-21
RBSN	0.402309	1.86024e-21
EZH2	0.402287	1.87019e-21
CIAO1	0.402266	1.88018e-21
CRKL	0.402183	1.91954e-21
PIGN	0.402178	1.9218e-21
ZSCAN32	0.40212	1.94969e-21
RAB3GAP2	0.402102	1.95821e-21
LRIG2	0.402096	1.96141e-21
ZNF74	0.402038	1.98995e-21
CCDC77	0.401924	2.04673e-21
ACYP1	0.401864	2.07758e-21
GEMIN5	0.401839	2.09054e-21
EID2	0.401703	2.16226e-21
KAT6A	0.401686	2.1716e-21
DBF4	0.401685	2.17181e-21
ZNF619	0.40166	2.18526e-21
ZBTB12	0.401657	2.18686e-21
MIS12	0.401636	2.19836e-21
KRIT1	0.401589	2.22438e-21
HSPA13	0.401549	2.24636e-21
GINS1	0.401545	2.24865e-21
GTF3C6	0.40149	2.27989e-21
NRAS	0.40145	2.30261e-21
GNAI3	0.401383	2.34075e-21
PSRC1	0.40138	2.34287e-21
BCORL1	0.401354	2.35794e-21
TENT4A	0.401286	2.39774e-21
ATP6V0A2	0.401262	2.41226e-21
MACROH2A1	0.401256	2.41601e-21
LDAH	0.40116	2.47394e-21
CASTOR2	0.401136	2.4885e-21
EP300	0.40112	2.49844e-21
AGO4	0.401106	2.50746e-21
DCAF1	0.401096	2.51351e-21
NAA25	0.401059	2.53666e-21
AARS2	0.400938	2.6135e-21
MAPK1IP1L	0.40078	2.7179e-21
VRK2	0.400728	2.753e-21
ATP6AP2	0.400703	2.77014e-21
TPRKB	0.400684	2.78334e-21
TTLL5	0.400625	2.82425e-21
NLN	0.400596	2.84469e-21
TFRC	0.400538	2.88524e-21
BICRAL	0.400525	2.895e-21
THAP11	0.400508	2.90712e-21
IPO11	0.400486	2.92313e-21
DNAJA1	0.400437	2.9583e-21
TRPC1	0.400406	2.98152e-21
ZBTB40	0.400399	2.98638e-21
BOD1	0.400364	3.01235e-21
PIK3C3	0.400328	3.03957e-21
GFM1	0.400174	3.15737e-21
C12orf29	0.40017	3.15998e-21
FBXW2	0.400147	3.17797e-21
SS18	0.39995	3.33675e-21
PACC1	0.399926	3.35634e-21
ARHGAP35	0.399886	3.38916e-21
WDR31	0.399852	3.41768e-21
TRIM32	0.399846	3.42335e-21
ZNF182	0.39981	3.45404e-21
DPH2	0.3998	3.46229e-21
MYO6	0.399759	3.49766e-21
MBTPS2	0.39974	3.5138e-21
STX3	0.399733	3.51982e-21
RAB39A	0.399679	3.56705e-21
HMGN1	0.399678	3.56758e-21
YAF2	0.399642	3.5994e-21
RYBP	0.399612	3.62594e-21
FBXO3	0.399584	3.6515e-21
HNRNPL	0.399563	3.67051e-21
CCDC126	0.399543	3.68838e-21
UTP14C	0.399471	3.75433e-21
LIN9	0.399463	3.76188e-21
DNAJC18	0.399355	3.86314e-21
RNF34	0.399347	3.87062e-21
FAM171B	0.39933	3.88721e-21
NUP210	0.399269	3.94628e-21
RNF216	0.399214	4.00024e-21
ANAPC4	0.399181	4.03277e-21
ICMT	0.399157	4.05612e-21
RBM14	0.399153	4.06047e-21
U2AF2	0.399135	4.07863e-21
SUPT3H	0.399116	4.09757e-21
ZNF519	0.398948	4.26983e-21
FANCB	0.398931	4.28818e-21
TRPM7	0.398893	4.32873e-21
HARBI1	0.398852	4.37257e-21
SFMBT1	0.398844	4.38068e-21
THOC2	0.398824	4.4025e-21
WAPL	0.398748	4.48511e-21
CCDC25	0.398728	4.5072e-21
SNAPC3	0.398655	4.58941e-21
C5orf51	0.398654	4.59e-21
FKTN	0.398619	4.62997e-21
IKZF5	0.398605	4.64525e-21
TOMM70	0.398583	4.67029e-21
MYNN	0.398542	4.71811e-21
TOE1	0.398513	4.75161e-21
KCTD10	0.398488	4.78162e-21
CABLES2	0.398447	4.82896e-21
ZBED4	0.39841	4.87394e-21
BCL2	0.398395	4.89112e-21
URB2	0.398345	4.95235e-21
EIF2AK2	0.398183	5.15257e-21
MBD1	0.398097	5.26182e-21
RNF26	0.398052	5.32066e-21
MASTL	0.397962	5.4391e-21
MINPP1	0.397941	5.46679e-21
ILF2	0.397883	5.54601e-21
AP1AR	0.397794	5.66809e-21
PPID	0.397789	5.6748e-21
ZNF143	0.39777	5.70123e-21
IPO7	0.397627	5.90401e-21
SLC18B1	0.397616	5.92032e-21
TUT4	0.397608	5.93202e-21
GSTCD	0.397599	5.94479e-21
CCAR2	0.397587	5.96247e-21
ZNF609	0.397566	5.99291e-21
E2F7	0.397528	6.04906e-21
MSH3	0.397466	6.14226e-21
IFT74	0.397443	6.17563e-21
RANBP3	0.39743	6.1955e-21
LRRC49	0.397394	6.25072e-21
AGPAT5	0.397383	6.26695e-21
ZMAT2	0.397378	6.27515e-21
DYNC1LI1	0.397369	6.28894e-21
CALM3	0.397316	6.37136e-21
SYNJ2BP	0.397313	6.37649e-21
ACTR5	0.397299	6.39748e-21
ARMCX5	0.397192	6.56763e-21
MTFR2	0.397189	6.57254e-21
SRBD1	0.397079	6.75049e-21
NAV2	0.397078	6.75231e-21
DR1	0.39702	6.84892e-21
HSP90AB1	0.396987	6.90432e-21
RCAN3	0.396975	6.92556e-21
WDR7	0.396957	6.9554e-21
CENPC	0.39684	7.15616e-21
CCNT2	0.39681	7.2092e-21
SUCLA2	0.396708	7.3916e-21
CEP19	0.39664	7.51441e-21
YY1	0.396623	7.54684e-21
CSRP2	0.396591	7.60501e-21
RTCB	0.396588	7.6102e-21
BRD4	0.396576	7.63286e-21
ANKFY1	0.396546	7.68877e-21
MCM5	0.396534	7.71125e-21
RBM15	0.396501	7.77403e-21
NEMF	0.3965	7.77578e-21
CXorf40B	0.396481	7.81268e-21
TAF5L	0.396458	7.85478e-21
PGGT1B	0.396377	8.01197e-21
MERTK	0.396331	8.10228e-21
RFX7	0.396291	8.18133e-21
ZNF711	0.396243	8.27859e-21
EIF4EBP2	0.396161	8.4455e-21
AGGF1	0.396139	8.49026e-21
ATP2B1	0.39607	8.63496e-21
COPG2	0.396057	8.66283e-21
MLLT11	0.396035	8.70934e-21
CSPP1	0.395979	8.82737e-21
FAM133B	0.395969	8.84897e-21
MTPAP	0.395842	9.12801e-21
PTPN11	0.395768	9.29282e-21
SEC14L1	0.395726	9.38863e-21
PLEKHM3	0.395674	9.50815e-21
STPG1	0.395672	9.51272e-21
MAPK14	0.395648	9.56837e-21
ZNF8	0.395627	9.61606e-21
ZFP14	0.395625	9.62248e-21
ARPP19	0.395585	9.71552e-21
MAP9	0.395564	9.76488e-21
SRSF11	0.395538	9.8281e-21
TEX30	0.395516	9.87939e-21
ZBTB10	0.395464	1.00062e-20
ALG11	0.395406	1.01474e-20
NEK1	0.395395	1.01746e-20
ZNF606	0.395322	1.03566e-20
MGAT5	0.39531	1.03864e-20
ZNF212	0.395291	1.04352e-20
ZNF81	0.395284	1.0454e-20
STAM2	0.395236	1.05761e-20
ZNF142	0.395234	1.05795e-20
TIGD3	0.395229	1.05932e-20
THAP1	0.395224	1.06069e-20
EXOG	0.395215	1.06298e-20
MLF1	0.395187	1.07008e-20
LCLAT1	0.395181	1.07179e-20
MYH10	0.395151	1.07965e-20
ZNF616	0.395137	1.08338e-20
RAF1	0.395009	1.11728e-20
ECD	0.394923	1.14101e-20
ZNF234	0.394845	1.16279e-20
UBR2	0.394805	1.17401e-20
RNF220	0.394726	1.19671e-20
IFNAR1	0.394718	1.199e-20
LAS1L	0.394714	1.2002e-20
XPO4	0.394672	1.21248e-20
NKAPD1	0.394635	1.22352e-20
CREBBP	0.394568	1.24335e-20
WASHC2A	0.394514	1.25986e-20
ACVR2B	0.394501	1.26381e-20
OSBPL1A	0.394475	1.27165e-20
POLR1B	0.394419	1.28901e-20
TMEM209	0.3944	1.29512e-20
TADA1	0.394359	1.30815e-20
ARL5A	0.39429	1.33002e-20
YLPM1	0.394285	1.33153e-20
BRWD3	0.394269	1.33692e-20
FAM200A	0.394255	1.34139e-20
C16orf70	0.394182	1.36527e-20
MAN1A2	0.394173	1.3682e-20
SRRD	0.394168	1.3698e-20
YRDC	0.394151	1.37541e-20
HMGN4	0.39415	1.37571e-20
AIG1	0.39414	1.37933e-20
B3GALNT2	0.394059	1.40646e-20
MKRN1	0.394056	1.40755e-20
HAUS5	0.394033	1.41535e-20
OPA3	0.394009	1.42348e-20
DLST	0.393957	1.44168e-20
PITPNA	0.393933	1.44987e-20
RBM7	0.393924	1.4531e-20
ABHD18	0.393725	1.52461e-20
TET1	0.393714	1.52884e-20
NCAM1	0.393638	1.5571e-20
RNF182	0.393604	1.5701e-20
DDX27	0.39358	1.57922e-20
ING1	0.393508	1.60669e-20
ABCC5	0.393388	1.65386e-20
RND2	0.393362	1.66436e-20
SEC22A	0.39329	1.69342e-20
TRIP12	0.393278	1.69847e-20
ELMSAN1	0.393278	1.69849e-20
CCDC142	0.393277	1.69866e-20
C21orf91	0.393137	1.75716e-20
TRAF3IP1	0.393039	1.7989e-20
ZNF764	0.393001	1.81544e-20
POLE3	0.392994	1.81878e-20
PITPNB	0.392949	1.83844e-20
AP2B1	0.392935	1.8448e-20
ZNF461	0.392926	1.84881e-20
EIF2B3	0.392844	1.88576e-20
ZNF345	0.392844	1.88584e-20
SLC39A6	0.392839	1.88785e-20
OTUD7B	0.39281	1.90104e-20
MTREX	0.392799	1.90601e-20
KDM5A	0.392794	1.90825e-20
PTPN1	0.392678	1.9625e-20
PPP2R5E	0.392554	2.02191e-20
SNX12	0.392445	2.07576e-20
TRDMT1	0.392353	2.12213e-20
APAF1	0.392351	2.12332e-20
COPS4	0.392335	2.13122e-20
TNKS	0.392311	2.14349e-20
DIPK2A	0.392301	2.14881e-20
EXOSC3	0.392225	2.18849e-20
ETV3	0.392192	2.20554e-20
E2F8	0.392145	2.23056e-20
HNRNPA1L2	0.39208	2.26585e-20
WDR54	0.391932	2.34781e-20
NCOA3	0.39192	2.3544e-20
ZNF10	0.391915	2.35761e-20
RAB35	0.391879	2.37806e-20
LRRC57	0.391874	2.38084e-20
TPP2	0.391861	2.38816e-20
ADO	0.391839	2.40069e-20
MFSD14C	0.391837	2.40227e-20
LIMS1	0.391834	2.40368e-20
RBM25	0.391818	2.41318e-20
IP6K1	0.391795	2.4265e-20
RXRB	0.391735	2.46134e-20
BLOC1S6	0.391731	2.46409e-20
GLO1	0.391712	2.47498e-20
KIAA0895	0.391661	2.5056e-20
C1orf174	0.391642	2.51726e-20
SAMD8	0.391616	2.53273e-20
RBBP7	0.391609	2.53696e-20
ZNF551	0.391575	2.55805e-20
EML4	0.391541	2.57876e-20
YWHAB	0.391478	2.61771e-20
RGS12	0.391434	2.64548e-20
ZNF48	0.391426	2.65102e-20
TASOR2	0.391423	2.65263e-20
[truncated: 17,610 more rows]

## Sheet: STAD
symbol	correlation	pvalue
HSF2	1	0
HBS1L	0.730491	3.09483e-70
SCAF8	0.698711	6.66705e-62
KLHL15	0.695531	3.95965e-61
EXOC5	0.693522	1.20536e-60
KAT7	0.690139	7.70166e-60
MAP3K7	0.68916	1.31049e-59
TTC21B	0.687462	3.28178e-59
LATS1	0.686586	5.25286e-59
PTPN11	0.686355	5.94832e-59
SERINC1	0.683907	2.19467e-58
RNF146	0.681911	6.30638e-58
MCM9	0.679622	2.09384e-57
PAPOLG	0.67902	2.86417e-57
TAB2	0.678873	3.09264e-57
SENP6	0.676098	1.30004e-56
ZKSCAN8	0.675759	1.54691e-56
FIG4	0.674953	2.34002e-56
DDX50	0.674736	2.6147e-56
ZNF510	0.674322	3.23072e-56
CLASP1	0.671488	1.36358e-55
TSTD2	0.671357	1.45705e-55
ANKRD40	0.670082	2.77002e-55
FBXO30	0.669972	2.92675e-55
GOPC	0.669719	3.32396e-55
FBXL4	0.66754	9.87551e-55
PUM2	0.666969	1.31135e-54
ZFR	0.666805	1.42229e-54
ERCC6L2	0.665318	2.96929e-54
REV3L	0.663759	6.39214e-54
EPC2	0.663642	6.76772e-54
ZNF322	0.663279	8.0838e-54
WAC	0.662964	9.42986e-54
SPIN1	0.662158	1.39808e-53
BRAF	0.662119	1.4248e-53
ZBTB24	0.661904	1.58221e-53
C17orf80	0.660548	3.05529e-53
ZBTB26	0.660228	3.56761e-53
RNGTT	0.659913	4.15356e-53
CNOT4	0.658261	9.20699e-53
HACE1	0.656271	2.38407e-52
TAOK1	0.654849	4.68535e-52
WDCP	0.654387	5.83084e-52
CLASP2	0.654366	5.89032e-52
INVS	0.654095	6.69423e-52
NAA30	0.654035	6.88884e-52
ZNF451	0.653953	7.16015e-52
TMED8	0.653658	8.22794e-52
CEP97	0.653644	8.28519e-52
KANSL3	0.652634	1.33285e-51
CBL	0.652423	1.47188e-51
TTL	0.651849	1.92648e-51
RLF	0.651676	2.08848e-51
RNF216	0.6512	2.60999e-51
ELF2	0.650373	3.83863e-51
VEZF1	0.649719	5.20305e-51
ZDHHC17	0.648783	8.03485e-51
EXOC2	0.648675	8.44527e-51
TAF1	0.647792	1.27033e-50
SHPRH	0.64769	1.33148e-50
MARCHF7	0.647485	1.46364e-50
ZRANB1	0.646676	2.12336e-50
MFSD14A	0.646626	2.17274e-50
MAP3K4	0.64603	2.85558e-50
USP28	0.64577	3.21824e-50
NFYB	0.645142	4.28841e-50
HNRNPLL	0.643996	7.22946e-50
TRIM37	0.643815	7.85085e-50
SF1	0.643743	8.10967e-50
ZBTB40	0.64366	8.42448e-50
RFC1	0.643616	8.59474e-50
DCAF17	0.642702	1.30071e-49
GTF3C4	0.642007	1.78043e-49
YLPM1	0.641916	1.85514e-49
OSBPL11	0.641478	2.26075e-49
UBP1	0.641218	2.54167e-49
STAG1	0.641065	2.72218e-49
DDX20	0.64057	3.40081e-49
KPNA3	0.639735	4.94488e-49
PHF3	0.639526	5.43e-49
RPS6KC1	0.639436	5.65298e-49
ICE1	0.638533	8.46024e-49
GATAD2B	0.637908	1.11765e-48
RAD17	0.637833	1.15544e-48
SPECC1L	0.637692	1.23021e-48
RCBTB1	0.637559	1.30496e-48
ZMYM4	0.637489	1.34625e-48
AGTPBP1	0.636691	1.91752e-48
FEM1B	0.636251	2.32989e-48
TRAF6	0.636217	2.36547e-48
SETDB2	0.635778	2.87045e-48
IPO5	0.634934	4.16355e-48
KIAA0753	0.634252	5.61835e-48
CUL2	0.633631	7.37592e-48
MED13L	0.633492	7.83712e-48
ALKBH8	0.633367	8.27864e-48
TRAPPC6B	0.632608	1.1533e-47
WDR48	0.632583	1.16601e-47
CAPN7	0.631651	1.74936e-47
TP53BP1	0.6316	1.78858e-47
ZNF484	0.631526	1.84699e-47
NUP153	0.631126	2.19695e-47
RCOR3	0.631106	2.2162e-47
PHTF2	0.63088	2.44485e-47
SLC25A36	0.630114	3.40495e-47
ADNP	0.629946	3.6614e-47
B3GALNT2	0.629904	3.72791e-47
MTO1	0.629527	4.38694e-47
ZKSCAN2	0.629471	4.49394e-47
MTR	0.629442	4.55035e-47
DDX3X	0.62943	4.5738e-47
RABGAP1	0.629164	5.12927e-47
THAP9	0.629047	5.3952e-47
RANBP2	0.628897	5.75461e-47
POLR2B	0.628875	5.80823e-47
NPAT	0.628773	6.07038e-47
UHRF1BP1	0.628212	7.72403e-47
SPAG9	0.628138	7.97339e-47
ZBTB2	0.627324	1.12994e-46
KIF1B	0.62638	1.69084e-46
SEPTIN2	0.625938	2.04106e-46
CSDE1	0.625176	2.82145e-46
PIKFYVE	0.62511	2.90235e-46
TARDBP	0.624689	3.46972e-46
MSL2	0.624467	3.81178e-46
R3HDM1	0.624357	3.99321e-46
RHOT1	0.62365	5.38396e-46
ICE2	0.623624	5.44273e-46
DIS3L	0.623381	6.03027e-46
API5	0.62308	6.84413e-46
DDX42	0.622496	8.75114e-46
CUL1	0.622163	1.0065e-45
AKAP11	0.621746	1.19917e-45
PHF10	0.621725	1.20969e-45
KCTD20	0.62161	1.26951e-45
GPATCH2L	0.621255	1.47307e-45
ARL14EP	0.621083	1.58299e-45
GABPA	0.621043	1.60936e-45
RABEP1	0.620866	1.73267e-45
NXF1	0.620426	2.0827e-45
KIDINS220	0.620217	2.27234e-45
RARS2	0.620083	2.40231e-45
GAPVD1	0.620034	2.45234e-45
CELF1	0.619881	2.61302e-45
ZNF507	0.619568	2.97697e-45
NCBP1	0.619544	3.00691e-45
PPP2R5E	0.619525	3.03049e-45
GPATCH8	0.619138	3.55916e-45
CEP57L1	0.618714	4.24383e-45
FTO	0.618641	4.37446e-45
KIAA0586	0.618634	4.38717e-45
MANEA	0.618068	5.54632e-45
TLK1	0.61783	6.12032e-45
RLIM	0.617391	7.335e-45
EMSY	0.617099	8.27471e-45
ZBTB6	0.616745	9.57261e-45
SETD5	0.616656	9.92949e-45
SOCS5	0.61606	1.26878e-44
PPM1A	0.61601	1.29528e-44
TOP2B	0.615803	1.41002e-44
ZBTB34	0.614944	2.00502e-44
PIK3CA	0.614699	2.21577e-44
HUWE1	0.614549	2.35641e-44
USP45	0.614433	2.46995e-44
HINT3	0.614349	2.55632e-44
KPNA4	0.614329	2.57748e-44
EXD2	0.614126	2.80015e-44
ZYG11B	0.61384	3.14658e-44
RXRB	0.613697	3.33506e-44
AC118549.1	0.613305	3.91073e-44
CBLL1	0.613289	3.93713e-44
STX17	0.612316	5.84271e-44
DCAF10	0.612216	6.08454e-44
ZNF445	0.612013	6.60726e-44
TRIM44	0.611969	6.72621e-44
MAPK14	0.611883	6.96263e-44
ZNF410	0.611778	7.26602e-44
ZNF639	0.611727	7.4167e-44
SETD2	0.611136	9.41817e-44
STAT5B	0.611125	9.45933e-44
IKZF5	0.611086	9.60853e-44
ZNF627	0.610892	1.03901e-43
AASDHPPT	0.610535	1.19972e-43
CCP110	0.610383	1.27541e-43
TRIM32	0.610341	1.29729e-43
WDR26	0.6101	1.42926e-43
RC3H1	0.609999	1.48855e-43
C11orf58	0.609783	1.6235e-43
CDC40	0.609359	1.92443e-43
TRIP12	0.609323	1.9525e-43
NHLRC2	0.609277	1.98859e-43
S100PBP	0.609257	2.00457e-43
FAN1	0.609101	2.13423e-43
XRN2	0.609063	2.16724e-43
MTMR6	0.608974	2.2457e-43
CFAP97	0.608663	2.54315e-43
ZMYND11	0.608591	2.61703e-43
MEGF9	0.607496	4.05123e-43
ERCC3	0.607482	4.07429e-43
DNM1L	0.607319	4.3475e-43
NUP160	0.607036	4.86673e-43
NEDD1	0.606937	5.06087e-43
AMMECR1L	0.606594	5.79986e-43
FBXO11	0.6065	6.02063e-43
THRAP3	0.606353	6.3822e-43
RFX7	0.606254	6.63746e-43
PHF8	0.60589	7.66936e-43
RPA1	0.605673	8.35492e-43
ASXL2	0.60563	8.49828e-43
ZBTB39	0.60555	8.77299e-43
RNF38	0.605517	8.88785e-43
RANBP9	0.605511	8.91061e-43
CCDC117	0.605496	8.96179e-43
DCAF8	0.6054	9.30987e-43
DHX36	0.605209	1.00376e-42
OGA	0.605185	1.01348e-42
MTMR12	0.604919	1.1255e-42
TEX10	0.604803	1.17864e-42
ARPP19	0.604585	1.28419e-42
SIN3A	0.60453	1.31262e-42
KATNA1	0.604501	1.32746e-42
APPL1	0.604433	1.36338e-42
CKAP5	0.604137	1.53181e-42
XPO1	0.604045	1.58855e-42
WDR33	0.604026	1.60057e-42
ABL1	0.603929	1.66268e-42
RYK	0.603276	2.14925e-42
POM121C	0.603176	2.23521e-42
ELP1	0.60288	2.51039e-42
NUDT3	0.602764	2.62701e-42
RNF20	0.602723	2.6693e-42
DHX40	0.60272	2.67231e-42
ORC3	0.602568	2.83664e-42
FAM120B	0.602346	3.09394e-42
AHCTF1	0.602072	3.44269e-42
STRN3	0.601832	3.78169e-42
NRF1	0.601751	3.90272e-42
HP1BP3	0.601706	3.97269e-42
BICRAL	0.60162	4.10852e-42
ZC3H11A	0.601542	4.23447e-42
PDS5A	0.601458	4.37581e-42
ZNF148	0.601008	5.21453e-42
PPP3CB	0.600974	5.28402e-42
TP53BP2	0.600905	5.42829e-42
RWDD2A	0.600878	5.48592e-42
EFCAB7	0.600682	5.91857e-42
RIF1	0.60049	6.37805e-42
APPBP2	0.600443	6.4965e-42
DDX17	0.60028	6.91878e-42
TSC1	0.600076	7.48945e-42
GTF2A1	0.599988	7.75144e-42
ANKS1A	0.599786	8.38029e-42
FBXO3	0.59973	8.56579e-42
GEMIN5	0.599729	8.56897e-42
SIK3	0.599478	9.44394e-42
ATF7IP	0.599404	9.717e-42
RBSN	0.599344	9.9472e-42
TNKS2	0.599171	1.06359e-41
POGZ	0.599113	1.08754e-41
FOXJ3	0.59881	1.22279e-41
KAT6A	0.598338	1.467e-41
EIF4G2	0.598206	1.5436e-41
PCNP	0.598021	1.65798e-41
GTF3C3	0.597979	1.68462e-41
TBC1D5	0.597928	1.71845e-41
RIC8B	0.597562	1.97799e-41
OCRL	0.597128	2.33749e-41
ZNF197	0.596942	2.51002e-41
CDK19	0.596827	2.62374e-41
CGGBP1	0.596822	2.62822e-41
BCLAF1	0.596253	3.26899e-41
TNPO2	0.596216	3.31503e-41
NFRKB	0.596131	3.42491e-41
GNA13	0.596084	3.48693e-41
ARIH1	0.595873	3.78063e-41
NUS1	0.5958	3.887e-41
GZF1	0.595448	4.44642e-41
TSPYL4	0.595345	4.62456e-41
SEC24B	0.595145	4.99262e-41
TEX2	0.595006	5.26281e-41
TAF9B	0.594864	5.55637e-41
DOP1A	0.593883	8.06701e-41
PBRM1	0.593808	8.30184e-41
HELZ	0.593733	8.54175e-41
KPNA6	0.593715	8.6e-41
SMARCC1	0.593549	9.15853e-41
HEATR6	0.59322	1.03757e-40
BLOC1S6	0.593204	1.04385e-40
ARID1B	0.593147	1.06675e-40
USPL1	0.593046	1.10807e-40
AKIRIN1	0.593035	1.11268e-40
NBPF9	0.592876	1.18176e-40
ZMYM3	0.592762	1.23365e-40
ZNF248	0.592749	1.23974e-40
FBXW2	0.592734	1.24696e-40
WDR47	0.592657	1.28366e-40
SP3	0.592446	1.39014e-40
SENP1	0.592307	1.46523e-40
ATL2	0.592242	1.50162e-40
ANO6	0.591997	1.64746e-40
TMEM245	0.591951	1.67628e-40
POLR2M	0.591716	1.83107e-40
DDX5	0.591486	1.99727e-40
POLA1	0.591473	2.00683e-40
SETX	0.591195	2.2282e-40
WTAP	0.591127	2.28551e-40
ZKSCAN3	0.591048	2.35442e-40
CDC73	0.590959	2.43468e-40
MBD5	0.590884	2.50433e-40
PMS1	0.590839	2.54749e-40
BRMS1L	0.590786	2.59795e-40
DHX57	0.590727	2.65663e-40
IREB2	0.590635	2.74988e-40
HIPK3	0.590438	2.96058e-40
NR2C2	0.590366	3.04132e-40
RECQL	0.590364	3.04455e-40
SMARCAD1	0.590331	3.08174e-40
METTL14	0.590275	3.14694e-40
DCAF5	0.589753	3.82653e-40
PIK3C2A	0.589653	3.97281e-40
RAP2A	0.589576	4.08871e-40
USP9X	0.58947	4.25513e-40
ASF1A	0.589099	4.88696e-40
RBM12B	0.588985	5.09915e-40
YY1AP1	0.588678	5.71809e-40
UHRF1BP1L	0.588663	5.75134e-40
CUL4B	0.588617	5.85083e-40
MTRF1L	0.588461	6.20095e-40
MED17	0.588406	6.32908e-40
FAM20B	0.588232	6.7529e-40
SOCS4	0.587989	7.39182e-40
UBTF	0.587956	7.48089e-40
CDC27	0.587944	7.51617e-40
KIAA1109	0.587701	8.22456e-40
CUL5	0.587583	8.59533e-40
TLK2	0.587478	8.93724e-40
PCNX4	0.58743	9.09763e-40
PRDM4	0.587341	9.40424e-40
BTAF1	0.586995	1.06919e-39
VPS39	0.586856	1.12551e-39
IDE	0.586853	1.12665e-39
USP37	0.58681	1.14465e-39
RC3H2	0.586803	1.14799e-39
ZBTB1	0.586709	1.18855e-39
DDHD1	0.586649	1.21528e-39
YTHDC1	0.586603	1.23625e-39
HNRNPDL	0.586547	1.26176e-39
UTP20	0.586239	1.41437e-39
PRRC2B	0.586205	1.43187e-39
EP300	0.585982	1.55533e-39
DESI2	0.585923	1.58944e-39
KLHDC10	0.585872	1.61932e-39
CIPC	0.585691	1.73135e-39
ERCC8	0.585572	1.80924e-39
SOS2	0.585501	1.857e-39
NBR1	0.585404	1.92505e-39
CCNT2	0.585237	2.04728e-39
ZFYVE9	0.585125	2.13353e-39
COPS4	0.585013	2.22302e-39
CTDSPL2	0.584961	2.26608e-39
RBAK	0.58496	2.26698e-39
UHRF2	0.584879	2.33565e-39
RPRD2	0.584856	2.35481e-39
MSH6	0.584474	2.70993e-39
PHIP	0.584361	2.8257e-39
FAF1	0.584267	2.92465e-39
EFR3A	0.584242	2.95137e-39
RAF1	0.584071	3.14227e-39
CTCF	0.58405	3.16656e-39
TPR	0.584006	3.21863e-39
YWHAQ	0.583978	3.25211e-39
ZBTB44	0.583938	3.29918e-39
JMY	0.583933	3.3055e-39
ARNT	0.583914	3.32889e-39
ABCB7	0.583913	3.32962e-39
BCL9	0.583473	3.91345e-39
WDR82	0.583449	3.94738e-39
ISCA1	0.583039	4.58571e-39
ATF2	0.583032	4.59836e-39
FBXO21	0.582883	4.85468e-39
SCAI	0.582875	4.86959e-39
CENPC	0.582829	4.95143e-39
G2E3	0.582655	5.27616e-39
RBBP5	0.582621	5.34284e-39
SBNO1	0.582534	5.51608e-39
EP400	0.582359	5.87887e-39
TBC1D15	0.58231	5.98512e-39
PPIL4	0.582291	6.02675e-39
PARG	0.582271	6.07137e-39
BMT2	0.582251	6.11508e-39
LMBR1	0.58224	6.13945e-39
ZNF623	0.58223	6.1617e-39
HNRNPH1	0.582164	6.31277e-39
ZBTB11	0.581764	7.30093e-39
YEATS2	0.581678	7.53323e-39
TRIM23	0.581669	7.55869e-39
ZNF280C	0.581548	7.89906e-39
HIPK1	0.581418	8.28072e-39
NUP43	0.58132	8.58248e-39
UBR3	0.581159	9.09983e-39
ZNF407	0.581151	9.12702e-39
MLLT10	0.581142	9.15671e-39
RAB3GAP1	0.581048	9.47415e-39
PCNX1	0.58099	9.67535e-39
NAF1	0.580773	1.04682e-38
ANKFY1	0.580612	1.10954e-38
DCAF1	0.580612	1.10984e-38
FNDC3A	0.580591	1.11825e-38
FUBP3	0.580265	1.25833e-38
HMGN4	0.580255	1.26295e-38
NAA35	0.58002	1.37502e-38
FAM160B1	0.579633	1.58155e-38
ZNF146	0.579608	1.59582e-38
RAP1GDS1	0.57949	1.66559e-38
CCNT1	0.579301	1.78293e-38
TSR1	0.579215	1.83941e-38
NCBP3	0.579103	1.91527e-38
AIDA	0.578988	1.99637e-38
MED23	0.578766	2.16244e-38
ASH1L	0.578504	2.37672e-38
FBXO38	0.578438	2.43322e-38
GTF2H1	0.578398	2.46914e-38
CWC22	0.578359	2.50366e-38
ZBTB5	0.578346	2.51567e-38
UBR1	0.577912	2.93999e-38
BTRC	0.57783	3.02852e-38
USP47	0.577749	3.11729e-38
STXBP4	0.577404	3.5283e-38
MTOR	0.576974	4.11594e-38
ZSCAN26	0.576875	4.26374e-38
MOAP1	0.576834	4.3269e-38
ZFP91	0.576773	4.42276e-38
EGLN1	0.57672	4.50803e-38
LRRC47	0.576672	4.58626e-38
PPHLN1	0.57663	4.65573e-38
SMG8	0.576547	4.7951e-38
ZC3H14	0.57635	5.14416e-38
CPSF7	0.576049	5.72882e-38
UBR7	0.575951	5.93205e-38
ZNF740	0.575798	6.26517e-38
FBXO28	0.57575	6.37429e-38
RPAP2	0.575666	6.56697e-38
LIG3	0.575662	6.57618e-38
SDAD1	0.575617	6.68332e-38
ZNF770	0.575587	6.7552e-38
REPS1	0.575555	6.83128e-38
SMARCC2	0.575498	6.97327e-38
SAFB	0.57544	7.11853e-38
CPSF6	0.575413	7.18639e-38
ANAPC4	0.575387	7.25298e-38
NEMP1	0.575106	8.01672e-38
TMEM268	0.575097	8.04112e-38
UBE3C	0.574985	8.3688e-38
ZFX	0.574899	8.62992e-38
ZC3H7A	0.574643	9.45137e-38
PRMT9	0.574291	1.07103e-37
TUBE1	0.574167	1.11905e-37
TXNDC16	0.574126	1.1356e-37
ZNF805	0.574093	1.14894e-37
BRAP	0.573866	1.24481e-37
NBPF1	0.573776	1.28547e-37
ZBTB41	0.573732	1.30554e-37
RNF115	0.573646	1.34602e-37
SMU1	0.573641	1.34835e-37
BPTF	0.573555	1.39016e-37
PREPL	0.573252	1.5472e-37
FANCC	0.573251	1.54791e-37
ZNF281	0.573168	1.59395e-37
IARS1	0.572996	1.69338e-37
RBM12	0.572818	1.8036e-37
SUPT7L	0.572816	1.80458e-37
ZNF2	0.572704	1.87735e-37
SNX30	0.572676	1.89597e-37
TRMT1L	0.572598	1.94903e-37
TAPT1	0.572417	2.0778e-37
RFXAP	0.572191	2.24972e-37
TGFBRAP1	0.572167	2.26899e-37
ALS2	0.5721	2.32328e-37
KIAA0100	0.572098	2.32478e-37
CAND1	0.572089	2.33228e-37
PITPNB	0.572034	2.37768e-37
KIF2A	0.571993	2.41196e-37
SYNCRIP	0.571944	2.45373e-37
INTS2	0.5719	2.49229e-37
ANGEL1	0.571811	2.57138e-37
ZNF143	0.571647	2.72396e-37
GPR107	0.571605	2.76539e-37
RRN3	0.571532	2.83682e-37
ZBTB14	0.571453	2.91633e-37
EXTL2	0.571389	2.98307e-37
POLR3C	0.571382	2.99018e-37
EXOC4	0.571312	3.06419e-37
YTHDF3	0.571259	3.12273e-37
SUPT16H	0.571171	3.21989e-37
ANAPC7	0.571026	3.38804e-37
THUMPD1	0.570872	3.5769e-37
SMAD4	0.570711	3.78412e-37
UBE3B	0.570694	3.80716e-37
AGO3	0.570578	3.96487e-37
XPC	0.570401	4.2187e-37
SIRT1	0.570279	4.40246e-37
PTAR1	0.570246	4.45274e-37
MBTPS2	0.570153	4.59979e-37
XRCC5	0.570095	4.69538e-37
TNRC6A	0.570084	4.71357e-37
SIK2	0.569972	4.90114e-37
SMARCA5	0.569969	4.90551e-37
C5orf51	0.569805	5.19497e-37
MKRN2	0.569661	5.46428e-37
PAFAH1B1	0.56965	5.4845e-37
PUM1	0.569538	5.70387e-37
TFCP2	0.569461	5.85859e-37
NOL9	0.569289	6.22146e-37
KLHL2	0.569277	6.24645e-37
PAQR3	0.568953	6.99254e-37
FXR1	0.568777	7.43593e-37
DCLRE1A	0.568635	7.81211e-37
ADNP2	0.568051	9.57126e-37
NFATC3	0.568006	9.72198e-37
PTCD2	0.567938	9.95538e-37
CASP8AP2	0.567778	1.05217e-36
TTC3	0.567662	1.09525e-36
DDX6	0.56762	1.1115e-36
GID4	0.56758	1.12705e-36
ZNF800	0.567492	1.16192e-36
MAP4	0.5673	1.24174e-36
SOS1	0.567258	1.26019e-36
AP3M1	0.567214	1.27932e-36
ZW10	0.567059	1.34977e-36
MIS12	0.566779	1.48745e-36
VIPAS39	0.566747	1.50354e-36
UBE2G1	0.566505	1.63514e-36
GABPB1	0.566457	1.66206e-36
COPB1	0.566438	1.67293e-36
RNF169	0.56613	1.86067e-36
MRTFB	0.565949	1.98073e-36
WRN	0.565656	2.19155e-36
RAPGEF2	0.565554	2.26947e-36
DPF2	0.565176	2.58499e-36
CCSER2	0.565081	2.67045e-36
COPS2	0.565055	2.69508e-36
NPEPPS	0.564841	2.90062e-36
TMEM30A	0.564742	3.00028e-36
LARS1	0.564663	3.08286e-36
BRD2	0.564619	3.13025e-36
TTC33	0.564587	3.16467e-36
FBXO42	0.564517	3.2416e-36
DHX29	0.56438	3.39703e-36
PHF21A	0.564366	3.41355e-36
KDM3B	0.564297	3.49515e-36
RBM5	0.564184	3.63381e-36
HMG20A	0.564047	3.8085e-36
RYBP	0.564045	3.8113e-36
AP4E1	0.563943	3.94654e-36
NEPRO	0.563927	3.9675e-36
TMX3	0.563878	4.03477e-36
MAU2	0.563703	4.28434e-36
CPSF2	0.56322	5.05397e-36
MTRR	0.563159	5.1606e-36
BMPR1A	0.563075	5.31079e-36
THAP6	0.562975	5.49524e-36
CRBN	0.562916	5.60567e-36
DCTN4	0.562886	5.66406e-36
ARMC8	0.56271	6.01434e-36
NKIRAS1	0.562385	6.71889e-36
NF1	0.562375	6.74074e-36
ZFYVE16	0.562258	7.01532e-36
ARHGEF12	0.562236	7.06772e-36
PLEKHM3	0.562221	7.10459e-36
MALT1	0.562039	7.55918e-36
COPG2	0.562037	7.56367e-36
ANGEL2	0.561957	7.77288e-36
EXTL3	0.561768	8.28737e-36
SNW1	0.561697	8.49007e-36
UBAP2L	0.56161	8.74473e-36
DSTYK	0.561583	8.82595e-36
TTC37	0.561562	8.89055e-36
CEP57	0.56148	9.14003e-36
AGO1	0.561345	9.57063e-36
SLF2	0.561031	1.06461e-35
JADE3	0.560973	1.08579e-35
AC022966.1	0.560949	1.09432e-35
RHBDD1	0.560895	1.11454e-35
KMT2A	0.560646	1.21265e-35
CEP350	0.560593	1.23493e-35
HAUS6	0.560504	1.2724e-35
ITCH	0.560468	1.2883e-35
KANSL1	0.560437	1.30167e-35
ZNF207	0.56029	1.3683e-35
IMPAD1	0.560207	1.407e-35
ZNF766	0.560106	1.45594e-35
FAM76B	0.559962	1.52863e-35
ZNF184	0.559582	1.73797e-35
RALGAPB	0.559566	1.74741e-35
ASNSD1	0.559472	1.80333e-35
ACTR8	0.559431	1.82886e-35
TOR1AIP1	0.559426	1.83138e-35
IPO8	0.559369	1.86744e-35
EXT2	0.559253	1.94194e-35
PCMTD2	0.559131	2.0233e-35
NSD1	0.559107	2.03961e-35
PHF12	0.559013	2.10486e-35
RIC1	0.558716	2.32663e-35
PAN3	0.558667	2.36497e-35
ZNF106	0.558665	2.36679e-35
NAPB	0.558583	2.43319e-35
CEP104	0.558417	2.57222e-35
KBTBD2	0.558215	2.75297e-35
CTPS1	0.558148	2.81551e-35
KHDRBS1	0.557904	3.05584e-35
HSDL1	0.557818	3.14592e-35
PLEKHA3	0.557813	3.15128e-35
HBP1	0.557801	3.1631e-35
ZFP1	0.55766	3.31642e-35
LRRC40	0.557649	3.32904e-35
DDHD2	0.557596	3.3883e-35
XPO4	0.557541	3.45224e-35
VPS54	0.557531	3.46373e-35
HINFP	0.557296	3.7474e-35
ZSCAN12	0.556854	4.34341e-35
LIN52	0.55674	4.51297e-35
ARL5A	0.556662	4.63265e-35
NFAT5	0.556643	4.66094e-35
KLHL8	0.556595	4.73601e-35
SART3	0.556433	5.00047e-35
TADA1	0.556398	5.05896e-35
MIB1	0.556289	5.24615e-35
TULP3	0.556204	5.39689e-35
CCNY	0.556118	5.55342e-35
NCKAP1	0.556108	5.57277e-35
ZNF181	0.556078	5.62838e-35
IP6K1	0.555855	6.06377e-35
PXK	0.555689	6.40728e-35
CDC23	0.555645	6.5028e-35
UBXN2A	0.55563	6.53437e-35
OSBP	0.555593	6.61582e-35
TRIM13	0.555577	6.65094e-35
ZNF41	0.555528	6.76121e-35
GGA3	0.55515	7.66604e-35
ZNF619	0.554981	8.10892e-35
PPP6R3	0.554767	8.70619e-35
MAPRE1	0.554754	8.74381e-35
ATXN10	0.554595	9.21782e-35
ESYT2	0.55453	9.41946e-35
FAM53C	0.554522	9.44217e-35
UFL1	0.554503	9.50212e-35
ZNF142	0.554496	9.52564e-35
ATMIN	0.554492	9.53744e-35
TRPM7	0.55438	9.89902e-35
NUP133	0.554332	1.0058e-34
DICER1	0.554315	1.01135e-34
OTUD4	0.554294	1.01851e-34
CEP162	0.55422	1.04367e-34
CLTC	0.55421	1.04722e-34
MED13	0.554204	1.04949e-34
PRPF39	0.55407	1.09698e-34
KDM2B	0.554044	1.10654e-34
FAM13B	0.553848	1.18067e-34
DIS3	0.553801	1.19912e-34
CAPRIN1	0.553625	1.27089e-34
USP49	0.553594	1.28429e-34
KDM3A	0.553543	1.30602e-34
THAP12	0.55348	1.33328e-34
CDK17	0.553408	1.36551e-34
DAAM1	0.553317	1.40747e-34
POLK	0.553222	1.45225e-34
SMURF2	0.553085	1.51908e-34
MTMR3	0.552904	1.61298e-34
G3BP2	0.552832	1.65131e-34
ARHGAP5	0.55283	1.65261e-34
CCSAP	0.552639	1.76007e-34
KLC1	0.552581	1.79431e-34
SMG1	0.552549	1.81309e-34
ERCC6	0.552479	1.85514e-34
WASHC4	0.552436	1.88165e-34
PIK3C3	0.552423	1.89001e-34
REV1	0.552409	1.89832e-34
NOC3L	0.552248	2.00201e-34
EPS15	0.55211	2.09528e-34
WASHC2C	0.551975	2.18996e-34
MBTPS1	0.551901	2.24367e-34
USP24	0.551848	2.28375e-34
EIF4A2	0.551821	2.30406e-34
PCGF6	0.551765	2.34691e-34
PARN	0.551735	2.36997e-34
ATG2B	0.551688	2.40668e-34
TIA1	0.551676	2.41615e-34
SMG7	0.55161	2.46928e-34
TRAPPC11	0.551594	2.48209e-34
DYRK1A	0.551583	2.49155e-34
EIF4ENIF1	0.551545	2.52248e-34
SF3A3	0.551464	2.5901e-34
NEK9	0.55146	2.59414e-34
CLPX	0.55143	2.61951e-34
RNF8	0.551428	2.62123e-34
SF3B1	0.551255	2.77438e-34
LSM11	0.551242	2.78589e-34
PPT1	0.551156	2.866e-34
IPO7	0.551115	2.90469e-34
DBT	0.551115	2.90487e-34
UBA2	0.550951	3.06471e-34
NUP188	0.550827	3.19246e-34
NAP1L4	0.550741	3.28327e-34
SAE1	0.550711	3.31621e-34
MTREX	0.550621	3.41466e-34
ARHGAP19	0.550605	3.43294e-34
CEP78	0.550551	3.49406e-34
MAML1	0.550525	3.52397e-34
RBFOX2	0.550501	3.55176e-34
RANBP6	0.55037	3.70698e-34
CLCN6	0.550324	3.76386e-34
AC093012.1	0.550272	3.82759e-34
ZNF45	0.550201	3.91808e-34
RICTOR	0.550187	3.93556e-34
PJA2	0.550151	3.98263e-34
BAG5	0.550023	4.15325e-34
USP1	0.550002	4.18073e-34
TRMT11	0.550002	4.18096e-34
ATM	0.549989	4.19838e-34
VPS13B	0.549963	4.23414e-34
SCYL2	0.549946	4.25887e-34
SMC1A	0.549915	4.30146e-34
ST13	0.54964	4.70602e-34
NEK7	0.549586	4.7887e-34
SMARCAL1	0.549405	5.08128e-34
ZNF644	0.549318	5.22715e-34
NSMAF	0.549275	5.30004e-34
RAD21	0.549274	5.30212e-34
MADD	0.549258	5.33006e-34
CNST	0.549201	5.42924e-34
PRPF4B	0.549156	5.51035e-34
TRIT1	0.548989	5.81734e-34
BLOC1S5	0.548921	5.94732e-34
KIAA0355	0.548838	6.11101e-34
CNOT6L	0.548788	6.21153e-34
POLR3A	0.548636	6.52638e-34
MFN1	0.548618	6.56355e-34
CDK8	0.548571	6.66596e-34
GIGYF2	0.548481	6.86384e-34
EYA3	0.548347	7.16855e-34
BRWD1	0.548343	7.17728e-34
MEF2A	0.548315	7.24446e-34
DDX52	0.548298	7.28324e-34
WBP11	0.548161	7.61484e-34
SBF2	0.548151	7.63875e-34
OBI1	0.548144	7.65712e-34
SECISBP2L	0.54812	7.71679e-34
AKAP10	0.548092	7.78843e-34
MRS2	0.548032	7.94123e-34
FBXL3	0.547785	8.60211e-34
ERCC4	0.547627	9.05423e-34
PCYOX1	0.547327	9.97889e-34
SUZ12	0.547183	1.04561e-33
TOPBP1	0.54715	1.05663e-33
PRKAR1A	0.547033	1.09743e-33
ADAR	0.546901	1.14546e-33
EHBP1	0.54657	1.2747e-33
DCAF16	0.546558	1.27945e-33
ATF6	0.54649	1.30806e-33
SWT1	0.54644	1.32942e-33
SCAF11	0.546275	1.40212e-33
DOCK7	0.546265	1.40665e-33
MDM1	0.546243	1.41648e-33
HTATSF1	0.546237	1.41922e-33
ZNF17	0.546227	1.42371e-33
USP12	0.546176	1.4474e-33
GPATCH2	0.546143	1.46286e-33
N4BP2	0.546006	1.5288e-33
WNK1	0.545902	1.58119e-33
AGL	0.545881	1.59213e-33
ACIN1	0.545793	1.63743e-33
POT1	0.545719	1.67742e-33
TRAPPC13	0.545449	1.82953e-33
ATXN1L	0.545398	1.85985e-33
TENT4A	0.545347	1.89067e-33
LANCL1	0.545153	2.01237e-33
UBA3	0.545092	2.05179e-33
DMTF1	0.544894	2.18682e-33
PPTC7	0.544862	2.20905e-33
LRCH1	0.544808	2.24821e-33
PTPN9	0.544715	2.31592e-33
ECHDC1	0.54458	2.41837e-33
SPOP	0.544554	2.43863e-33
UBFD1	0.544547	2.44457e-33
HEATR5B	0.544488	2.49066e-33
DGCR8	0.544423	2.54368e-33
ING3	0.544326	2.62372e-33
UBR2	0.544236	2.70028e-33
AKIRIN2	0.544147	2.77903e-33
CEP44	0.544107	2.81429e-33
SP2	0.543945	2.96458e-33
ASAP1	0.543943	2.96618e-33
RB1CC1	0.543931	2.97739e-33
RNF14	0.543785	3.11957e-33
PTPDC1	0.543736	3.16948e-33
GPBP1	0.543653	3.25464e-33
DHX9	0.543593	3.31711e-33
MARCHF8	0.543457	3.46467e-33
EZH1	0.543421	3.5053e-33
MCMBP	0.543362	3.57197e-33
SPOPL	0.543346	3.5896e-33
CDC5L	0.543326	3.613e-33
ZBTB38	0.543292	3.65222e-33
KIAA0232	0.543207	3.75252e-33
ZC3HAV1	0.54317	3.79725e-33
HDAC2	0.543164	3.80488e-33
SIN3B	0.542998	4.01248e-33
ALMS1	0.542917	4.11729e-33
NISCH	0.542871	4.17772e-33
SLC38A2	0.542846	4.21104e-33
CRAMP1	0.542774	4.30847e-33
RSBN1	0.542746	4.34745e-33
UBQLN1	0.54274	4.35536e-33
KLHL20	0.542438	4.79624e-33
GLG1	0.542432	4.80475e-33
STRADA	0.542295	5.01882e-33
PWP1	0.542189	5.19127e-33
PARP2	0.542151	5.25411e-33
OSBPL8	0.542041	5.44218e-33
RASA2	0.542012	5.49282e-33
CBX5	0.542011	5.49361e-33
SP4	0.541977	5.55352e-33
IFT81	0.54188	5.72736e-33
ESYT1	0.541864	5.75733e-33
UTP25	0.541826	5.82688e-33
ZBTB21	0.541719	6.02838e-33
PRPF8	0.541662	6.13941e-33
RAD54L2	0.541602	6.25579e-33
CORO1C	0.541578	6.30424e-33
TTBK2	0.541542	6.37688e-33
NFX1	0.541379	6.71654e-33
FAM168B	0.54137	6.73506e-33
LNPK	0.541344	6.79133e-33
UBQLN2	0.541197	7.11489e-33
PIP5K1A	0.541092	7.35613e-33
LRRC58	0.541036	7.48748e-33
CHUK	0.540966	7.65489e-33
CALU	0.540905	7.80451e-33
ZNF791	0.540743	8.21556e-33
STAU2	0.540684	8.37135e-33
RNF41	0.540517	8.82521e-33
RAB6A	0.540507	8.85418e-33
DNAJC13	0.540418	9.10514e-33
POGK	0.540379	9.21789e-33
KLHL11	0.540264	9.55916e-33
CCDC93	0.540208	9.72991e-33
ILF3	0.540134	9.95985e-33
MICAL3	0.540093	1.00908e-32
PNPLA8	0.540089	1.01052e-32
CCDC82	0.539969	1.04937e-32
POGLUT1	0.539868	1.08333e-32
PPP6C	0.539742	1.12746e-32
LZTR1	0.539702	1.14183e-32
LTN1	0.53964	1.16429e-32
RIPK1	0.539619	1.172e-32
HERC1	0.539478	1.22526e-32
COG5	0.539218	1.32998e-32
AP3M2	0.539061	1.39749e-32
MSANTD3-TMEFF1	0.538948	1.44798e-32
HNRNPR	0.538851	1.49296e-32
NAA25	0.538573	1.62938e-32
PDCL	0.538501	1.6667e-32
ANKRD27	0.53847	1.68288e-32
GGNBP2	0.538387	1.7275e-32
ZBTB49	0.53838	1.73132e-32
DYNC1LI1	0.538219	1.8212e-32
SNRNP200	0.538192	1.83637e-32
OGT	0.537929	1.99438e-32
CSNK1A1	0.537909	2.00697e-32
UNK	0.53784	2.05117e-32
CNBP	0.53784	2.05128e-32
PHF2	0.537812	2.06898e-32
NCOA1	0.537739	2.117e-32
LONRF1	0.537625	2.19427e-32
MOB1B	0.537601	2.21035e-32
BBS4	0.53753	2.26018e-32
TTC26	0.537498	2.28281e-32
DPY19L3	0.537492	2.28717e-32
SERAC1	0.537238	2.47661e-32
PIP4K2B	0.537225	2.48707e-32
WDR7	0.537183	2.51974e-32
CPNE3	0.53711	2.57751e-32
USP25	0.537082	2.60027e-32
KCTD2	0.53683	2.81381e-32
HAUS3	0.536823	2.82012e-32
INTS3	0.536818	2.82457e-32
LYRM2	0.536718	2.91388e-32
CSNK1G1	0.536662	2.96577e-32
HEATR1	0.536652	2.97459e-32
RPA2	0.536471	3.14738e-32
ZNF23	0.536457	3.16167e-32
CCNC	0.536428	3.19043e-32
UBXN2B	0.536308	3.31173e-32
ZNF337	0.53619	3.43578e-32
UVRAG	0.536187	3.43965e-32
HECTD1	0.536176	3.45102e-32
USP33	0.536117	3.51574e-32
SMYD4	0.536014	3.63029e-32
SENP5	0.536006	3.63878e-32
HNRNPH3	0.535919	3.73915e-32
TNKS	0.535766	3.92131e-32
ALG11	0.535667	4.0448e-32
ZNF398	0.535622	4.10083e-32
MIS18BP1	0.535617	4.10766e-32
FCHSD2	0.535482	4.28355e-32
QSER1	0.535427	4.35739e-32
DYNC1LI2	0.535396	4.39979e-32
FMR1	0.535393	4.40424e-32
ZSCAN29	0.535304	4.52807e-32
SPEN	0.535282	4.55905e-32
YY1	0.535272	4.57268e-32
CAMSAP1	0.535252	4.6016e-32
DHX33	0.535226	4.63834e-32
PPM1D	0.535162	4.73238e-32
STRIP1	0.535123	4.7898e-32
GANAB	0.53511	4.80914e-32
INPP5B	0.534889	5.15157e-32
E2F3	0.534717	5.43387e-32
UBE4B	0.534707	5.44999e-32
ZNF473	0.534656	5.53773e-32
PAIP2	0.534599	5.6363e-32
CDON	0.534548	5.72653e-32
SUCLA2	0.534494	5.82272e-32
TTC17	0.534488	5.83371e-32
ZNF343	0.534377	6.03886e-32
CRTC3	0.534366	6.05893e-32
ZNF346	0.534166	6.44691e-32
MMGT1	0.534059	6.6631e-32
CBFA2T2	0.534055	6.67053e-32
LTV1	0.533781	7.26137e-32
HOOK3	0.53376	7.30971e-32
PGBD1	0.533691	7.46671e-32
DENND4A	0.533509	7.8998e-32
TMEM123	0.533405	8.15723e-32
TGFBR1	0.533357	8.27871e-32
NEU3	0.533315	8.38846e-32
RAB18	0.533215	8.64902e-32
KDM1A	0.533161	8.79463e-32
DDB1	0.533155	8.81109e-32
SEC63	0.53309	8.9902e-32
MAPK1	0.533068	9.05082e-32
GIT2	0.533015	9.20071e-32
ZNF561	0.533009	9.21843e-32
PCF11	0.532977	9.30945e-32
MAT2A	0.532954	9.37637e-32
CEP120	0.532848	9.68636e-32
WDR36	0.532643	1.03206e-31
LNPEP	0.53263	1.03602e-31
HIVEP2	0.53261	1.04265e-31
E2F6	0.532589	1.04915e-31
IQCB1	0.532557	1.05962e-31
ZBTB37	0.532268	1.15833e-31
GNA12	0.532184	1.18881e-31
RNF13	0.532168	1.19438e-31
FUBP1	0.532101	1.21926e-31
SUDS3	0.531995	1.25981e-31
KBTBD4	0.531971	1.26933e-31
PPWD1	0.53195	1.27758e-31
UBXN7	0.531836	1.32299e-31
ARHGEF11	0.531738	1.36322e-31
POM121	0.531665	1.39445e-31
ACTR6	0.531612	1.41723e-31
FAM172A	0.53154	1.44876e-31
SETDB1	0.531489	1.47185e-31
NR1D2	0.531448	1.49063e-31
RTL6	0.531398	1.51338e-31
KLHL24	0.531355	1.53351e-31
ZNF275	0.531333	1.54382e-31
ZNF318	0.53131	1.55479e-31
OPA1	0.5313	1.55984e-31
ZNF852	0.531259	1.57964e-31
BARD1	0.531252	1.58278e-31
ZNF449	0.531212	1.60232e-31
IGF2R	0.531207	1.60474e-31
TMEM209	0.531179	1.61859e-31
BRD3	0.531163	1.62669e-31
ATPAF1	0.531132	1.64203e-31
KLHL42	0.530912	1.75659e-31
SCAMP1	0.530753	1.84457e-31
RBM7	0.530738	1.85282e-31
FBXW11	0.530704	1.87258e-31
CNTF	0.530672	1.8905e-31
TYW5	0.530642	1.90816e-31
SPAST	0.530602	1.93179e-31
TRAK2	0.530506	1.98936e-31
ASB7	0.530376	2.07021e-31
DNAJC27	0.530374	2.07118e-31
XPO7	0.53034	2.09302e-31
ENOX2	0.53014	2.22469e-31
ATXN2	0.53008	2.26611e-31
BTN2A1	0.530063	2.2776e-31
OGFOD1	0.529964	2.34813e-31
TTC8	0.529916	2.38244e-31
ATXN3	0.529853	2.42909e-31
KMT2C	0.529844	2.43524e-31
TMEM260	0.52969	2.55256e-31
SRPK2	0.529645	2.58795e-31
DZIP3	0.529571	2.64727e-31
PHF6	0.52954	2.67213e-31
CSRNP2	0.529475	2.72586e-31
URB1	0.529474	2.72656e-31
MARCHF6	0.52944	2.75507e-31
INTS6	0.529383	2.80305e-31
RBBP4	0.529315	2.86239e-31
MIER3	0.529265	2.90593e-31
ACVR2B	0.529222	2.94434e-31
HNRNPU	0.529199	2.96511e-31
EPC1	0.529052	3.10092e-31
BMS1	0.52904	3.1118e-31
TENT4B	0.529016	3.13518e-31
FOXO3B	0.528958	3.19105e-31
FBXO9	0.528847	3.30097e-31
DNAJC10	0.528809	3.33941e-31
ZNF564	0.52874	3.40942e-31
NT5DC1	0.528684	3.46818e-31
LIN54	0.528659	3.49512e-31
RPS6KA3	0.528625	3.53173e-31
ZNF12	0.528604	3.55352e-31
ABRAXAS1	0.528491	3.67859e-31
TFDP2	0.528479	3.69119e-31
GOSR1	0.528444	3.73078e-31
RBL2	0.528307	3.88934e-31
ZXDC	0.528266	3.93872e-31
MYO9A	0.528047	4.20891e-31
UBE4A	0.52757	4.86484e-31
NEK4	0.527218	5.41232e-31
SUPT6H	0.527201	5.43957e-31
SRSF1	0.527196	5.44802e-31
CLUAP1	0.527188	5.46048e-31
SYNRG	0.527152	5.52019e-31
PPP4R3B	0.527137	5.54621e-31
MYNN	0.527049	5.69541e-31
VTA1	0.527027	5.73409e-31
PDPR	0.526992	5.79422e-31
RBM27	0.526901	5.95583e-31
REST	0.526584	6.55445e-31
FYTTD1	0.526537	6.64804e-31
CREB1	0.526514	6.6959e-31
RCN2	0.526377	6.97811e-31
C6orf62	0.526327	7.08317e-31
TLN1	0.526326	7.08635e-31
HNRNPK	0.52628	7.18437e-31
TNPO1	0.526241	7.27046e-31
ZBTB33	0.52624	7.27269e-31
RAB3GAP2	0.526167	7.43411e-31
ZNF616	0.526162	7.44589e-31
ZCCHC4	0.52599	7.84083e-31
OTUD5	0.52595	7.9364e-31
USP32	0.525914	8.02332e-31
ORC4	0.525781	8.35138e-31
PRUNE1	0.52574	8.45446e-31
ELMO2	0.52567	8.63596e-31
CRKL	0.525592	8.84166e-31
NCOA5	0.525587	8.85371e-31
PICALM	0.525429	9.28472e-31
CTDSP2	0.525387	9.40455e-31
PRDM10	0.525259	9.77167e-31
MOB4	0.52525	9.79946e-31
NEK1	0.52524	9.82895e-31
WDFY2	0.525238	9.83472e-31
UBE2G2	0.525143	1.01197e-30
RALGAPA1	0.524897	1.08956e-30
PCMT1	0.524858	1.10255e-30
KLHL28	0.524685	1.16114e-30
DENND6A	0.524558	1.20638e-30
CDYL	0.524521	1.21978e-30
HSPA13	0.524483	1.23377e-30
CLCC1	0.524447	1.247e-30
BCOR	0.524432	1.25295e-30
AC021092.2	0.524396	1.26626e-30
ZNF202	0.524304	1.30166e-30
AGPS	0.524207	1.34029e-30
LARP4	0.524167	1.35655e-30
URB2	0.524077	1.39342e-30
PRKDC	0.524059	1.40115e-30
ARHGAP35	0.524024	1.41556e-30
FBXO10	0.523865	1.48488e-30
GYG1	0.523757	1.53376e-30
HIF1AN	0.523756	1.53387e-30
INPP4A	0.523676	1.5711e-30
AREL1	0.523665	1.57647e-30
NUDCD3	0.523654	1.5815e-30
NUDT4B	0.52358	1.61696e-30
OSGEPL1	0.523475	1.66843e-30
EIF4G3	0.523447	1.68275e-30
RPS6KB1	0.523387	1.71287e-30
INO80D	0.523314	1.7509e-30
ZNF621	0.52324	1.78997e-30
GTF2E1	0.523224	1.79822e-30
AASDH	0.523151	1.83797e-30
ARSK	0.523118	1.85642e-30
EPG5	0.523107	1.8622e-30
POLR3F	0.523057	1.89024e-30
RBBP6	0.523034	1.90353e-30
WEE1	0.523001	1.92252e-30
STYX	0.522872	1.99759e-30
AZI2	0.522865	2.00182e-30
UBE2O	0.522766	2.0621e-30
SLC5A3	0.522691	2.10861e-30
STX2	0.522674	2.11944e-30
RAB28	0.522632	2.14627e-30
WAPL	0.522373	2.31825e-30
KCNIP4	0.52237	2.31995e-30
TUBGCP5	0.522342	2.33944e-30
CEP295	0.522314	2.35932e-30
FAM8A1	0.522312	2.3609e-30
RPRD1B	0.522279	2.38429e-30
RFX3	0.522198	2.44193e-30
TRAPPC8	0.522172	2.4608e-30
TCP11L1	0.522068	2.5384e-30
FKBP15	0.521866	2.69564e-30
ABCF2	0.52175	2.79028e-30
CCNJ	0.521725	2.81072e-30
NUP155	0.521619	2.90146e-30
LPGAT1	0.521548	2.96326e-30
USP11	0.52151	2.9968e-30
GNB1	0.521486	3.0179e-30
ANAPC5	0.521464	3.03745e-30
EXOG	0.521169	3.31614e-30
MED1	0.521063	3.42214e-30
MFN2	0.520997	3.4897e-30
HECA	0.520864	3.62954e-30
DNAJB6	0.520784	3.71684e-30
BTBD3	0.520683	3.82951e-30
TASOR	0.520682	3.83056e-30
SRSF10	0.520655	3.86093e-30
FOXO3	0.520613	3.91026e-30
PHF13	0.520568	3.96282e-30
RO60	0.520481	4.06525e-30
SFPQ	0.52048	4.06731e-30
USP48	0.520422	4.13757e-30
PIGK	0.520418	4.14216e-30
NUP58	0.520242	4.36407e-30
QRICH1	0.520219	4.39337e-30
KBTBD6	0.520198	4.42124e-30
YME1L1	0.520178	4.44654e-30
ZNF25	0.520169	4.4592e-30
BMPR2	0.520063	4.6006e-30
TBC1D19	0.520018	4.66276e-30
C16orf72	0.519873	4.86586e-30
SEC61A2	0.51986	4.88585e-30
RNF139	0.519847	4.90391e-30
TCP1	0.51982	4.94332e-30
DOCK9	0.519789	4.9883e-30
TIMM23B	0.519755	5.03895e-30
HAT1	0.519707	5.11063e-30
ARID2	0.519669	5.16933e-30
ZNF33A	0.519633	5.22409e-30
CDK13	0.519631	5.227e-30
PPM1B	0.519504	5.42691e-30
AFF1	0.519453	5.50898e-30
RAB21	0.519386	5.61798e-30
TRMT5	0.519364	5.65548e-30
AHI1	0.519353	5.67408e-30
MFSD8	0.519261	5.82894e-30
ZNF609	0.51922	5.90084e-30
SRSF4	0.519178	5.97477e-30
TMEM43	0.519163	6.00012e-30
ARHGEF7	0.519139	6.04302e-30
TBCK	0.518992	6.31011e-30
KIAA1958	0.518917	6.45197e-30
ZNF441	0.518879	6.52334e-30
CGRRF1	0.518761	6.75527e-30
SETD1A	0.518682	6.91345e-30
ADAM17	0.518637	7.00666e-30
TANC1	0.518614	7.05387e-30
C12orf4	0.518575	7.13488e-30
PLCG1	0.518554	7.17934e-30
VWA8	0.518532	7.22649e-30
BRPF1	0.518498	7.29705e-30
ANKRD28	0.518386	7.54137e-30
DHX8	0.518333	7.66011e-30
XPOT	0.518292	7.7533e-30
AGGF1	0.518125	8.14368e-30
ELMOD2	0.518121	8.15425e-30
ASB3	0.518093	8.22028e-30
KIF27	0.518092	8.2239e-30
TXLNA	0.51809	8.22706e-30
ABL2	0.51799	8.47378e-30
KLHDC2	0.517943	8.5912e-30
AP2A2	0.517809	8.93471e-30
MRE11	0.517782	9.0058e-30
CMTR1	0.517717	9.18012e-30
HNRNPUL1	0.517691	9.24862e-30
USP4	0.517563	9.60434e-30
CHSY1	0.517508	9.76018e-30
POGLUT3	0.517458	9.90463e-30
PAK2	0.517407	1.00522e-29
MDC1	0.517318	1.03186e-29
MGA	0.517298	1.03776e-29
UBN2	0.517215	1.0634e-29
SPTLC1	0.517167	1.07862e-29
NSF	0.517018	1.12648e-29
IKZF4	0.516911	1.16253e-29
KPNB1	0.516906	1.16413e-29
ATG5	0.516899	1.16654e-29
ZKSCAN4	0.516889	1.17005e-29
HNRNPH2	0.516788	1.205e-29
RAB14	0.516772	1.2105e-29
SHOC2	0.5166	1.27315e-29
MARF1	0.516578	1.28138e-29
PRR14L	0.516546	1.29341e-29
PPP2R5D	0.516325	1.37939e-29
SESTD1	0.516319	1.38181e-29
MSH2	0.516283	1.39671e-29
SCAF4	0.516181	1.4388e-29
MMUT	0.516155	1.44964e-29
ZNF654	0.516135	1.45801e-29
PEX19	0.516129	1.46059e-29
TBC1D14	0.516008	1.51343e-29
SCARB2	0.516	1.51683e-29
TCEANC2	0.515996	1.51836e-29
APBB2	0.51593	1.54805e-29
GPBP1L1	0.515914	1.55511e-29
MOB1A	0.515785	1.61508e-29
PMS2	0.515724	1.64362e-29
TLE3	0.515715	1.64804e-29
MSL3	0.51569	1.66002e-29
ACAD11	0.515598	1.70527e-29
ZNF436	0.515347	1.83431e-29
TMX1	0.515329	1.84432e-29
ANKRD13A	0.515255	1.88413e-29
RASA1	0.515247	1.88848e-29
SLC39A6	0.515238	1.89347e-29
RNF185	0.515105	1.96824e-29
TMEM242	0.515017	2.01948e-29
MPHOSPH9	0.514942	2.06396e-29
COPS7B	0.514893	2.09347e-29
C4orf46	0.514876	2.1037e-29
SMAD2	0.514862	2.11234e-29
WDR92	0.514789	2.15738e-29
GPAM	0.514778	2.16448e-29
DOCK4	0.514659	2.24055e-29
USP34	0.5146	2.27912e-29
ATP6V0A2	0.514533	2.32407e-29
TRIP11	0.514428	2.39623e-29
BAZ1B	0.514356	2.447e-29
SMAD5	0.514314	2.47644e-29
COG6	0.514294	2.49113e-29
USP7	0.514287	2.49626e-29
RAB11FIP2	0.514174	2.57947e-29
BMP2K	0.514159	2.59028e-29
TBL1XR1	0.514115	2.624e-29
XRCC6	0.514075	2.65452e-29
RBM33	0.514028	2.69045e-29
SNX6	0.513945	2.7562e-29
SNX25	0.513869	2.81771e-29
SFT2D2	0.513856	2.82794e-29
PKNOX1	0.513809	2.86689e-29
FOXJ2	0.513807	2.86858e-29
GOLGA1	0.513728	2.93464e-29
GON4L	0.513584	3.06019e-29
TSPYL1	0.513575	3.0675e-29
VPS8	0.513472	3.16015e-29
ZBED5	0.513401	3.22652e-29
EHMT1	0.513344	3.28001e-29
ZMYM2	0.513286	3.33503e-29
MAN2A2	0.513158	3.46078e-29
TDRD7	0.513107	3.51228e-29
ETF1	0.512978	3.64575e-29
UIMC1	0.512969	3.65507e-29
DHX35	0.512963	3.66189e-29
KIAA1143	0.512905	3.72361e-29
BNIP2	0.512861	3.771e-29
C1orf216	0.512798	3.84018e-29
BICD2	0.512604	4.06055e-29
NLK	0.512574	4.09676e-29
SORT1	0.512529	4.15021e-29
CEP135	0.512523	4.15653e-29
KPNA5	0.512345	4.37575e-29
BRD8	0.512163	4.61148e-29
RNF111	0.512103	4.69137e-29
STT3B	0.512054	4.75797e-29
SLC39A10	0.512053	4.75926e-29
SLC35E2B	0.51196	4.88819e-29
ZNF557	0.511871	5.01573e-29
TBP	0.511771	5.16132e-29
NUP98	0.511676	5.3055e-29
ZNF641	0.51166	5.32921e-29
CSNK2A2	0.511646	5.35162e-29
SYNGAP1	0.511577	5.45811e-29
LRRC8D	0.511269	5.96335e-29
IFT80	0.511112	6.23793e-29
BTBD7	0.511041	6.36589e-29
FBXL20	0.511035	6.37645e-29
LRRC41	0.510918	6.59491e-29
BRPF3	0.510903	6.62413e-29
RIOK1	0.510889	6.64965e-29
TAB3	0.510859	6.70682e-29
FBXL5	0.510834	6.75583e-29
TEAD1	0.510833	6.75853e-29
PI4KB	0.510826	6.77212e-29
LGALS8	0.510813	6.79726e-29
GXYLT1	0.51081	6.80242e-29
HS2ST1	0.51075	6.92118e-29
ACAP2	0.510741	6.93718e-29
C1orf109	0.510717	6.98526e-29
SSH1	0.510703	7.01369e-29
MAN1A2	0.510633	7.15669e-29
KCTD18	0.510613	7.19702e-29
COPA	0.510576	7.27335e-29
FNIP1	0.510474	7.48994e-29
ZNF200	0.510229	8.03347e-29
DENND4B	0.510166	8.17959e-29
SMCHD1	0.510083	8.37646e-29
DCUN1D1	0.509993	8.59378e-29
UBA6	0.50982	9.03019e-29
SLC30A6	0.509776	9.14584e-29
CCDC50	0.509767	9.1691e-29
ERC1	0.509681	9.39524e-29
TRMT13	0.509625	9.5491e-29
TIAL1	0.509597	9.62324e-29
INO80	0.509581	9.66955e-29
EML5	0.509532	9.80382e-29
ANAPC1	0.509519	9.84005e-29
CSNK1D	0.509502	9.88923e-29
SNX13	0.509339	1.03585e-28
HPS5	0.509331	1.03828e-28
COPS8	0.509239	1.06598e-28
ABHD13	0.509209	1.07507e-28
KATNAL1	0.509158	1.09086e-28
BRWD3	0.509134	1.09825e-28
UTRN	0.509012	1.13721e-28
CAMKK2	0.508778	1.21578e-28
MTMR1	0.508679	1.25045e-28
ZNF691	0.508642	1.26375e-28
CUL4A	0.508635	1.26598e-28
ZNF678	0.508628	1.26881e-28
CSNK2A1	0.508516	1.30973e-28
MDM4	0.508509	1.31224e-28
SGTB	0.508503	1.31452e-28
STAG2	0.508497	1.317e-28
RUFY3	0.50845	1.3346e-28
SRBD1	0.508413	1.34878e-28
LRIG2	0.50828	1.40055e-28
USP8	0.508275	1.40249e-28
KPNA1	0.508162	1.44826e-28
UBE2W	0.507948	1.53907e-28
TMTC3	0.507906	1.55748e-28
MARCHF5	0.507815	1.59846e-28
LSM14A	0.507713	1.64542e-28
TOPORS	0.507712	1.6457e-28
ODF2	0.507709	1.6474e-28
RBM15	0.50763	1.68453e-28
QTRT2	0.507602	1.69781e-28
DLAT	0.507597	1.70044e-28
AP1S2	0.507554	1.7214e-28
PRKD3	0.507492	1.75186e-28
GNAI3	0.507471	1.7623e-28
TAF2	0.507443	1.77619e-28
POLR1A	0.507301	1.84924e-28
WASHC2A	0.507221	1.89157e-28
RAB23	0.507208	1.89847e-28
LAMC1	0.507044	1.98892e-28
MED12	0.506696	2.19478e-28
CYB5R4	0.506694	2.19609e-28
STARD7	0.50661	2.24891e-28
AZIN1	0.50659	2.26159e-28
RAD51D	0.506514	2.31098e-28
ZNF589	0.506483	2.33081e-28
ZNF555	0.506483	2.33125e-28
RANBP10	0.506168	2.54762e-28
MBNL1	0.506093	2.60239e-28
FOXN2	0.505997	2.67417e-28
MORF4L1	0.505996	2.67431e-28
PPP1CB	0.50598	2.68666e-28
KANSL2	0.505841	2.79394e-28
KDM5C	0.505827	2.80546e-28
TPP2	0.505794	2.8311e-28
ZMYM6	0.505787	2.8373e-28
USP19	0.50577	2.85057e-28
ZNF24	0.505525	3.05461e-28
FKTN	0.50543	3.13761e-28
GPCPD1	0.505329	3.22804e-28
FASTKD2	0.505178	3.36789e-28
SLC15A4	0.505143	3.40149e-28
SLC41A1	0.505122	3.4217e-28
VEZT	0.505115	3.42854e-28
SMARCD1	0.505068	3.47374e-28
PPP4R2	0.50497	3.57108e-28
TCF12	0.504957	3.58406e-28
TRAF5	0.504931	3.61001e-28
CEP170	0.504929	3.61227e-28
PHAX	0.504915	3.62647e-28
SMIM13	0.50482	3.72448e-28
RRM2B	0.504769	3.77881e-28
PEAK1	0.504665	3.89019e-28
BTBD1	0.504574	3.99072e-28
QSOX2	0.504556	4.0111e-28
CWF19L1	0.504478	4.09993e-28
FKBP14	0.504409	4.18011e-28
MFAP1	0.504407	4.18243e-28
BMI1	0.504243	4.37931e-28
NBN	0.504191	4.44454e-28
UTP14C	0.504098	4.56136e-28
ZNF460	0.504042	4.63334e-28
NPHP4	0.504015	4.66862e-28
DDX1	0.504007	4.67988e-28
RPRD1A	0.503979	4.71599e-28
ANKRD13C	0.503939	4.76933e-28
TMEM131	0.503894	4.8302e-28
RAB5B	0.50384	4.90434e-28
DOCK1	0.50374	5.04342e-28
UTP15	0.503659	5.1591e-28
MORC3	0.50356	5.3034e-28
TUBGCP3	0.503555	5.31069e-28
VPS41	0.503547	5.32246e-28
ZFYVE1	0.503547	5.32361e-28
ARMH3	0.503535	5.34117e-28
TOR1A	0.503409	5.53232e-28
MAN1A1	0.503255	5.7756e-28
CHAMP1	0.503127	5.98636e-28
CTNNB1	0.503056	6.10572e-28
RNF2	0.503048	6.11951e-28
SCYL3	0.502984	6.23083e-28
TXLNG	0.50282	6.52309e-28
PANK4	0.502814	6.53348e-28
WSB1	0.502751	6.64962e-28
PACRGL	0.502665	6.81173e-28
KTN1	0.50265	6.83967e-28
ZFAND4	0.502625	6.8865e-28
EPM2A	0.502491	7.14955e-28
CEP95	0.50249	7.15207e-28
SETD1B	0.50248	7.17192e-28
WASF2	0.502457	7.21827e-28
TMEM131L	0.502445	7.24235e-28
SNX2	0.502437	7.25791e-28
PTPRA	0.502413	7.30695e-28
NAA16	0.502405	7.32325e-28
TBC1D20	0.502274	7.5958e-28
SUPT20H	0.502257	7.63213e-28
ATE1	0.502237	7.67538e-28
INPP5F	0.502219	7.71211e-28
STAM	0.502195	7.76439e-28
EXOC8	0.502135	7.89489e-28
MBTD1	0.50213	7.90675e-28
ARIH2	0.502101	7.97076e-28
ZKSCAN5	0.502049	8.08779e-28
SPATS2	0.502027	8.13752e-28
HTD2	0.501895	8.44044e-28
SF3A1	0.501821	8.61695e-28
PRKRA	0.501759	8.76733e-28
KDM4C	0.501618	9.11639e-28
ZNF132	0.501616	9.12359e-28
POMT2	0.501479	9.47587e-28
KIFBP	0.501411	9.65775e-28
ABI2	0.501322	9.89902e-28
SRP54	0.501235	1.01419e-27
WDR31	0.501214	1.02006e-27
LRP6	0.501109	1.05017e-27
PRPSAP1	0.501095	1.05425e-27
ARMC2	0.501001	1.08213e-27
ZNF35	0.500917	1.10784e-27
ANKIB1	0.500891	1.11587e-27
DAXX	0.500868	1.12279e-27
WDPCP	0.50081	1.14105e-27
POLR1E	0.500808	1.14183e-27
CDKAL1	0.500555	1.22488e-27
STX7	0.500552	1.22563e-27
EFTUD2	0.500489	1.24748e-27
TSNAX	0.500474	1.2525e-27
VPS33A	0.500421	1.27105e-27
MAPK8	0.500386	1.2834e-27
PAXIP1	0.500331	1.30326e-27
ETAA1	0.500227	1.34127e-27
SS18	0.500177	1.35979e-27
CCDC14	0.500103	1.38813e-27
SEC22C	0.49986	1.48457e-27
OXR1	0.499765	1.52413e-27
NCOA2	0.499722	1.54231e-27
MACF1	0.4997	1.55171e-27
EAF1	0.4997	1.55172e-27
RGPD8	0.499681	1.55997e-27
SEC23A	0.499638	1.57853e-27
SDE2	0.499576	1.60595e-27
DVL2	0.499454	1.66083e-27
GPR180	0.499446	1.66431e-27
PLEKHA8	0.499429	1.67239e-27
PAPOLA	0.499421	1.67619e-27
UNC119B	0.499381	1.69452e-27
LZTFL1	0.499298	1.73395e-27
CYB5D1	0.499287	1.73936e-27
MCFD2	0.499189	1.78693e-27
DCAF7	0.499177	1.7929e-27
EIF4EBP2	0.499142	1.81018e-27
CHML	0.499129	1.81648e-27
FAM168A	0.499106	1.828e-27
RABGEF1	0.499065	1.84902e-27
USO1	0.499025	1.86955e-27
ABCB10	0.498976	1.89512e-27
ATXN7	0.498959	1.9039e-27
KDSR	0.498927	1.92097e-27
TOX4	0.498904	1.93282e-27
RMND5A	0.498866	1.95342e-27
PANX1	0.498819	1.97858e-27
CDC14B	0.498801	1.98881e-27
LDB1	0.498677	2.05797e-27
ZNF496	0.498543	2.13513e-27
DPY19L4	0.498474	2.17598e-27
ZBED8	0.498463	2.18239e-27
CHM	0.498309	2.27731e-27
TTLL5	0.498305	2.27929e-27
CAMK2D	0.498149	2.37917e-27
AGBL5	0.498107	2.40715e-27
SLC35B4	0.498035	2.455e-27
ZCCHC14	0.498022	2.46405e-27
BTF3L4	0.497935	2.52375e-27
RABL3	0.497916	2.53654e-27
USP39	0.497875	2.56538e-27
UBE2J1	0.497813	2.60948e-27
UBXN4	0.497812	2.61008e-27
MCTS2P	0.497717	2.67959e-27
KANK1	0.497703	2.68985e-27
EXOSC10	0.497618	2.7531e-27
PAXBP1	0.49751	2.83609e-27
SUPT3H	0.497509	2.83695e-27
TMEM184C	0.497494	2.8485e-27
WASF1	0.497485	2.85572e-27
LONP2	0.497424	2.90405e-27
SNX27	0.497416	2.91023e-27
PTCD3	0.497355	2.95943e-27
RBM23	0.49729	3.01199e-27
WDFY1	0.49727	3.02891e-27
KLHL12	0.497206	3.08267e-27
OTUD6B	0.497185	3.1003e-27
WDR11	0.497152	3.1285e-27
PURB	0.497141	3.13789e-27
C21orf91	0.497128	3.14901e-27
RNF34	0.497093	3.17944e-27
ZSCAN32	0.497051	3.21608e-27
UHMK1	0.497025	3.23905e-27
GSTCD	0.496954	3.30275e-27
DCAF12	0.496953	3.30366e-27
SASH1	0.496944	3.31213e-27
SRSF3	0.496814	3.43226e-27
C5orf22	0.496783	3.46109e-27
SLC9A6	0.496772	3.47133e-27
SNAPC3	0.496772	3.47145e-27
LYSMD3	0.496751	3.49136e-27
POC5	0.496684	3.55653e-27
GBF1	0.496659	3.5808e-27
AGO4	0.496551	3.68757e-27
ANKRD50	0.496477	3.76314e-27
SYNJ2BP	0.496405	3.83779e-27
TSPYL2	0.496226	4.03056e-27
SACS	0.49622	4.03729e-27
TRRAP	0.496215	4.0428e-27
AKAP8L	0.496166	4.09751e-27
RPTOR	0.496099	4.17348e-27
PPP1R15B	0.495871	4.44055e-27
RNF11	0.495734	4.61027e-27
FZD3	0.495697	4.65747e-27
RBM18	0.495686	4.67051e-27
METTL8	0.49563	4.7427e-27
TBC1D13	0.495603	4.77753e-27
MPP5	0.495589	4.79653e-27
HELQ	0.495588	4.79795e-27
FAM193A	0.495581	4.80611e-27
SMCR8	0.495479	4.94249e-27
SHLD2	0.495436	4.99985e-27
SEPTIN7	0.495309	5.17623e-27
SMC3	0.495195	5.33933e-27
CLDND1	0.495133	5.43068e-27
SENP2	0.495057	5.54376e-27
TTC5	0.495048	5.55814e-27
VCPIP1	0.495032	5.58236e-27
RCHY1	0.494749	6.02924e-27
INPPL1	0.494721	6.07471e-27
TRDMT1	0.494687	6.13128e-27
PI4KA	0.494681	6.1404e-27
ATRX	0.494658	6.17968e-27
BRD1	0.494484	6.47849e-27
MAST2	0.494362	6.69601e-27
FAM114A2	0.494331	6.75272e-27
BBX	0.494323	6.7683e-27
KCTD6	0.494319	6.77598e-27
SMC5	0.493941	7.50743e-27
HLCS	0.493917	7.55659e-27
GPR135	0.493902	7.58744e-27
LBR	0.493672	8.0762e-27
CCNI	0.493646	8.13172e-27
ZBTB8A	0.493637	8.15109e-27
PTBP2	0.493554	8.33783e-27
ADSL	0.493475	8.51871e-27
PAIP1	0.493444	8.59044e-27
ASB8	0.493431	8.62005e-27
TRIM39	0.493377	8.74676e-27
DYM	0.49333	8.85846e-27
RNF4	0.493089	9.45426e-27
PHC3	0.493086	9.46192e-27
R3HDM2	0.493062	9.52525e-27
NEURL4	0.493054	9.54495e-27
TRAPPC10	0.493054	9.54662e-27
DENND11	0.492934	9.86073e-27
DDX19A	0.492838	1.01191e-26
PPP2R1B	0.492828	1.01461e-26
PITPNA	0.492757	1.03441e-26
DNAJA2	0.492739	1.03921e-26
DGKE	0.492709	1.04778e-26
PSMD12	0.49269	1.05316e-26
MAPKAP1	0.492658	1.0623e-26
GNS	0.492513	1.10463e-26
SPPL3	0.492482	1.11406e-26
METTL3	0.49248	1.1147e-26
SLC35A5	0.492464	1.11949e-26
ZNF263	0.492452	1.12308e-26
ELOA	0.492441	1.12642e-26
SNX19	0.492309	1.16715e-26
WDFY3	0.492273	1.17876e-26
ADO	0.492269	1.17982e-26
XPO5	0.492107	1.23248e-26
PDK3	0.492049	1.25206e-26
MEGF8	0.492039	1.2553e-26
ZBED6	0.491979	1.27594e-26
MVB12B	0.491954	1.28448e-26
PCMTD1	0.491922	1.29564e-26
SECISBP2	0.491856	1.31887e-26
PIK3R1	0.49184	1.32443e-26
YTHDF2	0.491831	1.32774e-26
NT5DC3	0.491815	1.33342e-26
STIM1	0.491667	1.38755e-26
KCTD10	0.491623	1.40421e-26
TMEM170B	0.491436	1.47671e-26
SNRK	0.491409	1.48754e-26
PDCD7	0.491354	1.50946e-26
TERF1	0.491315	1.52552e-26
EXOC6	0.491119	1.60804e-26
PRDM15	0.490923	1.69471e-26
NCAPD3	0.49087	1.71914e-26
MTMR2	0.490863	1.72259e-26
TMX4	0.490774	1.76399e-26
NUP54	0.490774	1.76428e-26
CLOCK	0.490753	1.77394e-26
DLD	0.490743	1.77867e-26
BBS2	0.490713	1.79325e-26
ZNF44	0.490612	1.84234e-26
TIMM10B	0.49051	1.89333e-26
GFM2	0.49051	1.89375e-26
ECD	0.490504	1.8967e-26
RBL1	0.490472	1.91275e-26
DHX30	0.490413	1.94363e-26
C19orf44	0.490281	2.01337e-26
TUBGCP4	0.490189	2.06373e-26
EMC1	0.490006	2.16747e-26
GMEB1	0.489949	2.20029e-26
LIMD1	0.489622	2.40186e-26
SLC23A2	0.489611	2.40896e-26
TMCC1	0.489492	2.48668e-26
KATNBL1	0.489419	2.53578e-26
DBF4B	0.48939	2.55529e-26
COPS3	0.489324	2.60055e-26
PRKAB2	0.489266	2.64105e-26
NOM1	0.489234	2.66411e-26
CREBBP	0.48913	2.73922e-26
C5orf24	0.489125	2.74298e-26
MKLN1	0.48912	2.74632e-26
PRPF4	0.489046	2.80095e-26
PUS7L	0.489022	2.81888e-26
PTPRG	0.488911	2.90349e-26
C16orf87	0.488858	2.94546e-26
NIN	0.488771	3.01393e-26
FRS2	0.488755	3.02729e-26
EEA1	0.488745	3.03539e-26
ATG13	0.488697	3.07414e-26
MEX3C	0.488495	3.24391e-26
ABRAXAS2	0.488344	3.37757e-26
SNX14	0.488315	3.40322e-26
ATL3	0.488271	3.44373e-26
WDR41	0.488268	3.44598e-26
TMF1	0.48822	3.49067e-26
INIP	0.488176	3.53185e-26
RNF214	0.488143	3.56295e-26
ITGB1	0.488074	3.62878e-26
IL6ST	0.488016	3.68583e-26
PPP1R8	0.487986	3.71455e-26
MON2	0.48796	3.74095e-26
TOMM70	0.487916	3.7846e-26
PCNT	0.487873	3.82809e-26
ZNF280D	0.48786	3.84155e-26
ALKBH5	0.487836	3.86601e-26
L3MBTL2	0.487798	3.9048e-26
GSE1	0.487631	4.08296e-26
ATP7A	0.48762	4.09488e-26
GCN1	0.487619	4.095e-26
TTF1	0.487518	4.20622e-26
PGS1	0.487508	4.21797e-26
USP22	0.487501	4.22617e-26
HERC4	0.487498	4.22866e-26
MARK3	0.487487	4.24162e-26
HCFC2	0.487433	4.30231e-26
SLC7A6OS	0.487334	4.4171e-26
CNOT8	0.4873	4.45755e-26
FNTB	0.487193	4.58599e-26
ROCK2	0.487166	4.61887e-26
STAM2	0.487134	4.65785e-26
NKRF	0.487124	4.67025e-26
MYBL1	0.487039	4.77737e-26
SLC39A9	0.486981	4.85021e-26
ARMT1	0.486924	4.92436e-26
FNBP4	0.486828	5.05188e-26
MSH3	0.486818	5.06486e-26
MBLAC2	0.486673	5.26319e-26
ZFYVE26	0.486639	5.31039e-26
GTF2I	0.486461	5.56639e-26
KDM6A	0.486264	5.86486e-26
MKRN1	0.486241	5.89974e-26
CAB39	0.486213	5.94383e-26
STXBP3	0.486131	6.07449e-26
SSX2IP	0.486131	6.07517e-26
KIF5B	0.486109	6.10919e-26
GMPS	0.486067	6.178e-26
ILRUN	0.485936	6.39536e-26
CSGALNACT2	0.485931	6.40393e-26
RSPRY1	0.48593	6.40624e-26
NUDT4	0.485895	6.46607e-26
TOP3A	0.485876	6.49779e-26
PRIM2	0.485863	6.51957e-26
NCL	0.485669	6.86223e-26
DNAJC24	0.485589	7.00972e-26
CEPT1	0.485396	7.37495e-26
NMD3	0.485328	7.50794e-26
DCUN1D2	0.485322	7.52037e-26
HDAC3	0.485317	7.52994e-26
RAPGEF1	0.485171	7.82525e-26
THUMPD3	0.48514	7.89017e-26
USP38	0.485042	8.09577e-26
ELAVL1	0.485036	8.10943e-26
C3orf38	0.484993	8.20026e-26
LMBRD1	0.48496	8.27237e-26
ZC3HC1	0.484884	8.43988e-26
GMFB	0.484832	8.55651e-26
POLR2A	0.484827	8.56656e-26
ACTR10	0.484815	8.59464e-26
YTHDC2	0.484754	8.7346e-26
GPALPP1	0.484739	8.76889e-26
TET2	0.484737	8.77243e-26
SP1	0.484534	9.25291e-26
MAP4K5	0.484519	9.29026e-26
DTWD1	0.484392	9.60628e-26
SRFBP1	0.484362	9.68293e-26
ZNF266	0.484301	9.83847e-26
GTDC1	0.48419	1.01303e-25
PEX12	0.484118	1.03219e-25
OSGIN2	0.484	1.06482e-25
DR1	0.483961	1.07558e-25
OXSR1	0.483926	1.0856e-25
BIRC6	0.483839	1.11053e-25
MTFR1L	0.483837	1.11124e-25
MIEF1	0.483826	1.11455e-25
RERE	0.483725	1.14443e-25
EPB41	0.483651	1.16677e-25
ZUP1	0.483613	1.17834e-25
ZNF792	0.483543	1.20028e-25
IPO11	0.483518	1.20804e-25
WDR44	0.483432	1.23577e-25
TJP1	0.483389	1.24962e-25
TCEANC	0.483371	1.25564e-25
CERS5	0.483335	1.26751e-25
ZNF548	0.483193	1.31536e-25
PRPS1	0.483146	1.33181e-25
DDX23	0.483055	1.3639e-25
BBS12	0.482924	1.41155e-25
SMC2	0.482896	1.4219e-25
MRPS27	0.482848	1.43982e-25
KDM4A	0.482823	1.4492e-25
HCFC1	0.482791	1.46139e-25
DENND4C	0.482689	1.5009e-25
ZSCAN30	0.482678	1.5052e-25
IWS1	0.482613	1.53111e-25
FOXO1	0.482592	1.53953e-25
UBE2Z	0.482566	1.55003e-25
GGA2	0.482552	1.55568e-25
OTULIN	0.482547	1.55769e-25
NPLOC4	0.482534	1.56268e-25
ATG4C	0.482342	1.64307e-25
KMT2E	0.482314	1.65523e-25
NOTCH2	0.482048	1.7743e-25
OSTM1	0.482024	1.78535e-25
TMEM94	0.481976	1.80788e-25
ATF7	0.481956	1.81733e-25
CSTF1	0.48192	1.83442e-25
CTTNBP2NL	0.481859	1.86384e-25
ELAC2	0.48177	1.90774e-25
ATAD2B	0.481636	1.97506e-25
ARMC1	0.481628	1.97932e-25
MTPN	0.481618	1.98454e-25
LARS2	0.481593	1.99751e-25
WDSUB1	0.481562	2.0135e-25
METAP1	0.481508	2.04226e-25
NPHP3	0.481486	2.05373e-25
TANGO6	0.481368	2.11822e-25
TRAF3	0.481304	2.15347e-25
BCLAF3	0.481242	2.18867e-25
ZNF746	0.481177	2.22612e-25
DENND5A	0.481107	2.26668e-25
PBX3	0.481099	2.27175e-25
TRPC4AP	0.481032	2.31146e-25
PHTF1	0.480955	2.3584e-25
MFAP3	0.480818	2.44383e-25
PSIP1	0.480747	2.48896e-25
TSN	0.480686	2.52878e-25
EIF4H	0.480649	2.55281e-25
ATP6AP2	0.480634	2.56332e-25
ENAH	0.480614	2.57636e-25
STXBP5	0.480565	2.6092e-25
SUFU	0.480452	2.68737e-25
C2CD3	0.48036	2.75167e-25
SRRD	0.480326	2.77637e-25
SLAIN2	0.480299	2.79575e-25
PPFIBP1	0.480204	2.86523e-25
ZNF22	0.480169	2.89172e-25
ELMSAN1	0.480164	2.8956e-25
MRPL19	0.479907	3.09493e-25
CREBZF	0.479904	3.09723e-25
SLC25A30	0.479869	3.12494e-25
ZCCHC2	0.479795	3.1858e-25
ZSCAN9	0.479734	3.23627e-25
BOD1L1	0.479733	3.23713e-25
HNRNPA1L2	0.479654	3.30424e-25
ACTR3	0.47961	3.34201e-25
SRPRA	0.47961	3.34232e-25
KANSL1L	0.479512	3.42808e-25
SPRTN	0.479494	3.44401e-25
HMBOX1	0.479407	3.52231e-25
SKI	0.479365	3.56078e-25
GK5	0.479249	3.66852e-25
ZMYM1	0.479189	3.72601e-25
BTBD9	0.479169	3.74543e-25
SH3GLB1	0.479164	3.7499e-25
MOSPD2	0.479144	3.76994e-25
RAPGEF6	0.479086	3.82654e-25
POLR2D	0.478901	4.0141e-25
FAM76A	0.4788	4.11947e-25
PPP2R5C	0.478784	4.1364e-25
ABCE1	0.47874	4.18373e-25
SSR1	0.478663	4.26825e-25
POLI	0.478631	4.30359e-25
MTF1	0.478538	4.40812e-25
POLDIP3	0.478519	4.42942e-25
SNX1	0.478438	4.523e-25
RANBP3	0.478409	4.55684e-25
ZNF333	0.478261	4.73322e-25
IMMT	0.478159	4.85918e-25
SLC30A1	0.478141	4.88268e-25
BTBD10	0.478094	4.94171e-25
STX6	0.478019	5.03773e-25
ZNF174	0.478004	5.05752e-25
NSUN4	0.477993	5.07132e-25
NFXL1	0.47783	5.28871e-25
OSBPL9	0.477808	5.31911e-25
USP30	0.477778	5.36005e-25
PHLPP2	0.477776	5.36307e-25
NT5C2	0.477643	5.54907e-25
AP5M1	0.47758	5.63984e-25
MTMR4	0.477429	5.86245e-25
NBPF15	0.477427	5.86583e-25
NAA15	0.477384	5.93193e-25
TASP1	0.477382	5.93503e-25
NAA50	0.477375	5.94486e-25
NFE2L1	0.477371	5.95101e-25
FOCAD	0.4773	6.06019e-25
TENT2	0.477267	6.1129e-25
YAF2	0.477228	6.1733e-25
STRBP	0.477143	6.31052e-25
NSD2	0.477086	6.40339e-25
IQSEC1	0.477072	6.4265e-25
CTC1	0.476973	6.59183e-25
RRP1B	0.476959	6.61518e-25
DNAJC21	0.476946	6.63717e-25
AGK	0.476906	6.70455e-25
PARP1	0.47689	6.73261e-25
SLC30A9	0.476849	6.80342e-25
DEDD	0.476743	6.99139e-25
C10orf88	0.476738	6.99991e-25
CDADC1	0.476686	7.09481e-25
TRIO	0.476684	7.09843e-25
WDR6	0.476608	7.23796e-25
RELCH	0.476592	7.26641e-25
SERINC3	0.47642	7.594e-25
HERPUD2	0.476389	7.6541e-25
ZNF182	0.476372	7.68848e-25
RAD50	0.476181	8.07306e-25
CD46	0.4761	8.24311e-25
GEMIN2	0.476084	8.27597e-25
TEX261	0.476059	8.3281e-25
PPP4R3A	0.475889	8.69955e-25
NDUFS1	0.475822	8.84954e-25
KDM4B	0.475822	8.84973e-25
ICMT	0.475705	9.11754e-25
RPS6KA5	0.47559	9.38828e-25
ZNF81	0.475537	9.51694e-25
MTPAP	0.475491	9.62995e-25
RBMX	0.475417	9.81279e-25
PDE4DIP	0.475405	9.84345e-25
CCDC97	0.475296	1.01217e-24
RRAGB	0.475254	1.02292e-24
FBXW8	0.475224	1.03086e-24
USP13	0.475143	1.05223e-24
ANKLE2	0.475113	1.06051e-24
ZBED4	0.475032	1.08249e-24
RSRC2	0.474779	1.1546e-24
BAHD1	0.474709	1.1752e-24
TET1	0.474613	1.20454e-24
STX16	0.474605	1.20685e-24
MCPH1	0.474603	1.20743e-24
ITPR2	0.474452	1.25489e-24
CAPZA2	0.474405	1.26996e-24
NBPF10	0.47435	1.28766e-24
DLGAP4	0.47429	1.3075e-24
FAF2	0.474166	1.34937e-24
MMS22L	0.474165	1.34984e-24
CDC16	0.474076	1.38073e-24
FAM199X	0.473858	1.4591e-24
ZNF37A	0.473854	1.4608e-24
MBD1	0.473844	1.46441e-24
ULK1	0.473807	1.47807e-24
STK4	0.473785	1.48657e-24
DIDO1	0.473698	1.51966e-24
CDS2	0.473642	1.54135e-24
HPS4	0.473608	1.55472e-24
CERT1	0.473553	1.57653e-24
TRUB1	0.473458	1.61483e-24
GTF2H3	0.473353	1.65836e-24
WWP1	0.473301	1.68047e-24
ZNF74	0.473233	1.70982e-24
HMGXB3	0.473219	1.71566e-24
DIMT1	0.473177	1.73419e-24
ZNF8	0.473044	1.79373e-24
USP20	0.473032	1.79916e-24
TMEM8B	0.472946	1.83863e-24
ACAD8	0.472719	1.94708e-24
SETD3	0.472697	1.9583e-24
DNAJC16	0.472603	2.00528e-24
CNOT9	0.472538	2.03827e-24
GBE1	0.472452	2.08321e-24
NOTCH1	0.472289	2.17052e-24
ZRANB2	0.472279	2.17622e-24
RTN3	0.472277	2.1774e-24
UCK1	0.472275	2.17844e-24
SLC25A51	0.472137	2.25561e-24
PWWP2A	0.472124	2.26291e-24
ZNF532	0.472066	2.29648e-24
CEP250	0.472048	2.30701e-24
BICD1	0.47197	2.35271e-24
EDRF1	0.47185	2.42508e-24
ENTPD4	0.471814	2.44712e-24
CASC3	0.471755	2.48378e-24
SMC6	0.471727	2.50146e-24
PKD2	0.471558	2.61003e-24
C12orf76	0.471463	2.6732e-24
PIK3R3	0.47146	2.67545e-24
PTPN1	0.471361	2.74297e-24
TBC1D1	0.471342	2.75626e-24
RAB5A	0.471341	2.75702e-24
KDM5B	0.471287	2.79462e-24
OTUD3	0.471259	2.81436e-24
ZSCAN20	0.471249	2.82138e-24
SUGP1	0.47124	2.82783e-24
SUCO	0.471094	2.93398e-24
YAP1	0.471063	2.95649e-24
SERBP1	0.470791	3.16599e-24
ACAT1	0.470759	3.19144e-24
PSMD5	0.470677	3.25754e-24
ZNF519	0.470647	3.28285e-24
VPS36	0.470639	3.28946e-24
SOCS7	0.470616	3.30836e-24
KCTD3	0.470576	3.34124e-24
GDAP2	0.470411	3.48257e-24
ZNF230	0.470262	3.61542e-24
KLF12	0.470229	3.64535e-24
THAP5	0.470075	3.78884e-24
RGPD6	0.470031	3.83093e-24
FBXO7	0.469955	3.9049e-24
VPS26B	0.469852	4.00656e-24
N4BP2L2	0.469767	4.09336e-24
IFT46	0.46962	4.24625e-24
KLHL23	0.469586	4.28242e-24
TNPO3	0.469456	4.42466e-24
ZRANB3	0.46939	4.49822e-24
AFF4	0.469371	4.5198e-24
RNF6	0.469318	4.57944e-24
CRK	0.469314	4.58446e-24
ZNF527	0.469097	4.83956e-24
PKN2	0.469082	4.85836e-24
TTF2	0.468979	4.98536e-24
TDRD3	0.468976	4.98889e-24
ZNF384	0.468902	5.08221e-24
SLC25A12	0.468895	5.09091e-24
GMCL1	0.468854	5.14304e-24
XRN1	0.468834	5.16918e-24
C12orf29	0.468805	5.20672e-24
MAP3K2	0.468774	5.24698e-24
ATG14	0.468702	5.3419e-24
CDV3	0.468591	5.49246e-24
ZNF250	0.46858	5.50649e-24
C2orf69	0.468544	5.55606e-24
PSMD10	0.468509	5.60523e-24
EDC3	0.468484	5.63991e-24
GLCCI1	0.468318	5.87847e-24
[truncated: 17,610 more rows]
